# Supplementary material for: Predictive Modeling of Liquid Density and Surface Tension for Sustainable Aviation Fuels Using Nuclear Magnetic Resonance Atom Types
Source: Energy Fuels. 2025 Feb 10;39(7):3690–702. doi: 10.1021/acs.energyfuels.4c05601 (PMC11848819; doi:10.1021/acs.energyfuels.4c05601)
Supplement: Supplementary file 2 — ef4c05601_si_002.xlsx [file ef4c05601_si_002.xlsx]

## Sheet: S5_Proton_Spectrum_Data
Jet-A POSF 10325		JP-5 POSF 10289		Shell-SPK POSF 5729		Sasol-IPK POSF 7629		HRJ-Camelina POSF 7720		Gevo-ATJ POSF 10151
Chemical Shift (ppm)	Intensity (rel)	Chemical Shift (ppm)	Intensity (rel)	Chemical Shift (ppm)	Intensity (rel)	Chemical Shift (ppm)	Intensity (rel)	Chemical Shift (ppm)	Intensity (rel)	Chemical Shift (ppm)	Intensity (rel)
9.04916	-150	9.01875	55.875	9.01875	130.25	9.01875	90.0625	9.00517	320.438	9.04592	114.5
9.04854	-96	9.0186	57.875	9.0186	125.125	9.0186	82	9.00501	339.312	9.04576	114.5
9.04793	104	9.01844	67.1875	9.01844	127.5	9.01844	78.1875	9.00486	340.562	9.04561	105.5
9.04732	-46	9.01829	78.0625	9.01829	127.75	9.01829	75.3125	9.00471	330.188	9.04546	100.5
9.04671	-1026	9.01814	88	9.01814	118.375	9.01814	72.5625	9.00456	316.625	9.0453	105.5
9.0461	-320	9.01799	94.4375	9.01799	101.875	9.01799	69.75	9.0044	306.938	9.04515	116.75
9.04549	-528	9.01783	95.375	9.01783	87.625	9.01783	62.6875	9.00425	307.438	9.045	127.75
9.04488	-256	9.01768	93.375	9.01768	79.625	9.01768	50.875	9.0041	317.75	9.04485	131.25
9.04427	-346	9.01753	95.8125	9.01753	73.875	9.01753	44.5625	9.00395	327.438	9.04469	125.25
9.04365	-174	9.01738	107	9.01738	64.125	9.01738	53.4375	9.00379	323.688	9.04454	113.5
9.04304	-292	9.01722	123.312	9.01722	50.75	9.01722	73.5625	9.00364	305.688	9.04439	102.25
9.04243	98	9.01707	137.25	9.01707	40.25	9.01707	93.625	9.00349	283.25	9.04423	92.75
9.04182	-492	9.01692	144.438	9.01692	36.5	9.01692	112.375	9.00333	264.062	9.04408	78.5
9.04121	-64	9.01676	144.438	9.01676	36.375	9.01676	135.625	9.00318	247.188	9.04393	55.5
9.0406	410	9.01661	138.688	9.01661	34.625	9.01661	158.875	9.00303	232.062	9.04378	29.75
9.03999	222	9.01646	131.062	9.01646	30.875	9.01646	168.625	9.00288	221.125	9.04362	8.25
9.03938	92	9.01631	125	9.01631	31	9.01631	160.312	9.00272	213.375	9.04347	-6.75
9.03877	-2	9.01615	121	9.01615	38.875	9.01615	145.375	9.00257	200.938	9.04332	-19.75
9.03815	-668	9.016	117	9.016	53.5	9.016	134.312	9.00242	181.125	9.04317	-28.5
9.03754	94	9.01585	113.188	9.01585	70.5	9.01585	125.562	9.00227	164.188	9.04301	-31
9.03693	22	9.0157	112.625	9.0157	86.625	9.0157	115	9.00211	161.125	9.04286	-31.5
9.03632	-732	9.01554	117	9.01554	99.375	9.01554	104.375	9.00196	170.062	9.04271	-41
9.03571	-1212	9.01539	125.188	9.01539	109	9.01539	95.1875	9.00181	179.5	9.04255	-61.5
9.0351	76	9.01524	136.312	9.01524	117.625	9.01524	83.4375	9.00165	183.812	9.0424	-82.75
9.03449	428	9.01508	150.562	9.01508	123.375	9.01508	68.5625	9.0015	187.875	9.04225	-92
9.03388	784	9.01493	163.562	9.01493	122.25	9.01493	59.4375	9.00135	197.25	9.0421	-88.5
9.03326	182	9.01478	166.938	9.01478	115.25	9.01478	62.1875	9.0012	212.188	9.04194	-79.25
9.03265	444	9.01463	157.5	9.01463	112.875	9.01463	70.5	9.00104	230	9.04179	-69.75
9.03204	-314	9.01447	141.062	9.01447	123.75	9.01447	75.5	9.00089	247.688	9.04164	-57.75
9.03143	-198	9.01432	123.938	9.01432	142	9.01432	79.4375	9.00074	261.062	9.04149	-40.25
9.03082	-1596	9.01417	106.625	9.01417	151.875	9.01417	88.5625	9.00059	265.188	9.04133	-20.5
9.03021	-936	9.01402	88.9375	9.01402	145.75	9.01402	99.6875	9.00043	259.875	9.04118	-6
9.0296	-280	9.01386	74.0625	9.01386	131.25	9.01386	102.812	9.00028	249.062	9.04103	-1.5
9.02899	-246	9.01371	64.0625	9.01371	118.5	9.01371	96.1875	9.00013	237.188	9.04087	-4
9.02837	-82	9.01356	54.25	9.01356	109	9.01356	87.4375	8.99997	225.688	9.04072	-6.5
9.02776	-206	9.0134	40.9375	9.0134	100.75	9.0134	82.375	8.99982	215.688	9.04057	-5.75
9.02715	66	9.01325	30.5625	9.01325	94.375	9.01325	79.9375	8.99967	208.938	9.04042	-0.75
9.02654	306	9.0131	33.3125	9.0131	91.25	9.0131	78.75	8.99952	206.812	9.04026	5.25
9.02593	66	9.01295	48.8125	9.01295	92.375	9.01295	78.375	8.99936	209.188	9.04011	11.75
9.02532	-12	9.01279	64.875	9.01279	99.875	9.01279	74.9375	8.99921	214.25	9.03996	16.25
9.02471	196	9.01264	71.4375	9.01264	113	9.01264	63.5625	8.99906	217.5	9.03981	17
9.0241	682	9.01249	68.875	9.01249	122.5	9.01249	46.25	8.99891	215.062	9.03965	14
9.02349	324	9.01234	65	9.01233	118.625	9.01233	30.5625	8.99875	210.938	9.0395	11.5
9.02287	-828	9.01218	67.375	9.01218	107.125	9.01218	18.4375	8.9986	217.812	9.03935	17
9.02226	-920	9.01203	78	9.01203	105.375	9.01203	5.5625	8.99845	243.812	9.03919	31
9.02165	-810	9.01188	90.875	9.01188	116.625	9.01188	-8.1875	8.99829	279.062	9.03904	47
9.02104	-1624	9.01172	93.4375	9.01172	123.625	9.01172	-13.625	8.99814	302.938	9.03889	53.25
9.02043	-768	9.01157	77.875	9.01157	114.875	9.01157	-3.6875	8.99799	306.75	9.03874	47
9.01982	-418	9.01142	52.0625	9.01142	103.25	9.01142	16.25	8.99784	299.938	9.03858	34.25
9.01921	682	9.01127	34.8125	9.01127	106.75	9.01127	34.375	8.99768	294.375	9.03843	27.25
9.0186	456	9.01111	38.8125	9.01111	119.625	9.01111	43.5625	8.99753	289.75	9.03828	29.25
9.01798	-728	9.01096	60.875	9.01096	123.375	9.01096	45.5625	8.99738	280.875	9.03813	34.75
9.01737	-1294	9.01081	87.9375	9.01081	114.375	9.01081	45.3125	8.99723	270.375	9.03797	34.25
9.01676	-1210	9.01066	109.438	9.01065	104.25	9.01065	46.6875	8.99707	266.25	9.03782	27
9.01615	-440	9.0105	121.562	9.0105	96.375	9.0105	52.125	8.99692	269.5	9.03767	18.75
9.01554	-236	9.01035	126.75	9.01035	80.875	9.01035	59.6875	8.99677	272.438	9.03751	12.25
9.01493	214	9.0102	130.125	9.0102	59.375	9.0102	64.6875	8.99661	269.188	9.03736	4.75
9.01432	430	9.01004	135.625	9.01004	50.5	9.01004	64.1875	8.99646	260.812	9.03721	-7.25
9.01371	-502	9.00989	143.125	9.00989	64.5	9.00989	61.4375	8.99631	252	9.03706	-23.5
9.01309	-18	9.00974	152.875	9.00974	86.25	9.00974	64.5625	8.99616	247.438	9.0369	-39
9.01248	444	9.00959	168.938	9.00959	95.375	9.00959	78.625	8.996	250.438	9.03675	-47.75
9.01187	-378	9.00943	194	9.00943	88.125	9.00943	100.25	8.99585	260.75	9.0366	-47
9.01126	-560	9.00928	221.562	9.00928	74.75	9.00928	119.938	8.9957	272.062	9.03644	-38.75
9.01065	-586	9.00913	238.25	9.00913	62.625	9.00913	129.688	8.99554	276.5	9.03629	-28.5
9.01004	-542	9.00897	237.25	9.00897	53.625	9.00897	129.125	8.99539	273.312	9.03614	-19.5
9.00943	-84	9.00882	223.25	9.00882	49.875	9.00882	123.5	8.99524	268.562	9.03599	-10.75
9.00882	212	9.00867	204.688	9.00867	51.5	9.00867	117.75	8.99509	267.062	9.03583	-3
9.00821	-350	9.00852	186.688	9.00852	55.5	9.00852	112.438	8.99493	268	9.03568	0
9.00759	320	9.00836	172.75	9.00836	60.5	9.00836	108.312	8.99478	269.5	9.03553	-2.75
9.00698	54	9.00821	166.125	9.00821	68.875	9.00821	108.312	8.99463	271.812	9.03538	-5
9.00637	-358	9.00806	164.812	9.00806	79.75	9.00806	113.438	8.99448	275.188	9.03522	2
9.00576	436	9.00791	159.875	9.00791	85.75	9.00791	118.875	8.99432	277.625	9.03507	14.5
9.00515	36	9.00775	145.062	9.00775	83.5	9.00775	117.625	8.99417	277.75	9.03492	19
9.00454	382	9.0076	124.438	9.0076	81.625	9.0076	108.062	8.99402	277.25	9.03476	12.5
9.00393	450	9.00745	107.438	9.00745	88.125	9.00745	94.625	8.99386	278.5	9.03461	5.5
9.00332	158	9.00729	97.5625	9.00729	97.125	9.00729	81.625	8.99371	280.188	9.03446	7.25
9.0027	-954	9.00714	90.625	9.00714	97.625	9.00714	71.625	8.99356	278.25	9.03431	16.25
9.00209	-1052	9.00699	83.0625	9.00699	91.375	9.00699	67.375	8.99341	269.625	9.03415	25.5
9.00148	-908	9.00684	76.3125	9.00684	89.5	9.00684	71.75	8.99325	255.625	9.034	34.75
9.00087	12	9.00668	72.5625	9.00668	96.75	9.00668	82.9375	8.9931	240.688	9.03385	45
9.00026	4	9.00653	72.1875	9.00653	105.875	9.00653	94.8125	8.99295	229.625	9.0337	51
8.99965	254	9.00638	75.375	9.00638	111.25	9.00638	102.688	8.9928	222.5	9.03354	46.25
8.99904	-670	9.00623	83.25	9.00622	115.75	9.00623	107.062	8.99264	214.938	9.03339	35
8.99843	-238	9.00607	95.5	9.00607	120.625	9.00607	110.688	8.99249	204.938	9.03324	26
8.99781	-1092	9.00592	107.375	9.00592	120.625	9.00592	114.812	8.99234	199.312	9.03308	21.75
8.9972	-138	9.00577	113.125	9.00577	110.375	9.00577	120.938	8.99218	209.562	9.03293	19.75
8.99659	68	9.00561	112.25	9.00561	92	9.00561	131.938	8.99203	238.938	9.03278	21.75
8.99598	486	9.00546	111.125	9.00546	71.5	9.00546	148.375	8.99188	277.438	9.03263	32.5
8.99537	278	9.00531	116.5	9.00531	54.375	9.00531	164.812	8.99173	309.25	9.03247	47.25
8.99476	-120	9.00516	127.562	9.00516	47.375	9.00516	172.5	8.99157	324.562	9.03232	54.5
8.99415	-14	9.005	136.25	9.005	56.25	9.005	167	8.99142	322.25	9.03217	52
8.99354	-634	9.00485	136.75	9.00485	77.75	9.00485	151.75	8.99127	307.438	9.03202	53
8.99292	-740	9.0047	131.812	9.0047	99.875	9.0047	136.375	8.99112	288.312	9.03186	69.5
8.99231	-2	9.00455	127.438	9.00454	111.375	9.00454	129.75	8.99096	273.312	9.03171	95
8.9917	-614	9.00439	124.438	9.00439	111.625	9.00439	135.125	8.99081	266.062	9.03156	112
8.99109	-820	9.00424	121.062	9.00424	104	9.00424	148.625	8.99066	263	9.0314	112.25
8.99048	-550	9.00409	120.562	9.00409	90.75	9.00409	162.625	8.9905	258.188	9.03125	102.75
8.98987	-602	9.00393	128.75	9.00393	77.125	9.00393	171.375	8.99035	250.875	9.0311	95.25
8.98926	296	9.00378	143.125	9.00378	76.75	9.00378	172.812	8.9902	244.875	9.03095	95.75
8.98865	246	9.00363	150.812	9.00363	99.75	9.00363	169.312	8.99005	242.438	9.03079	103
8.98804	-162	9.00348	143.125	9.00348	137.125	9.00348	165.062	8.98989	239.062	9.03064	111.75
8.98742	-560	9.00332	127.188	9.00332	164.125	9.00332	162.25	8.98974	228.688	9.03049	111.75
8.98681	692	9.00317	117.062	9.00317	164.25	9.00317	157.812	8.98959	211.375	9.03033	96.5
8.9862	642	9.00302	118.062	9.00302	145.75	9.00302	145.938	8.98944	195.438	9.03018	73
8.98559	-26	9.00287	124.125	9.00286	128.625	9.00286	126.562	8.98928	189.938	9.03003	57
8.98498	324	9.00271	128.438	9.00271	124.625	9.00271	109.688	8.98913	196.625	9.02988	56.75
8.98437	-158	9.00256	128.25	9.00256	131.125	9.00256	106.062	8.98898	209.312	9.02972	66
8.98376	254	9.00241	122.562	9.00241	140.125	9.00241	116.062	8.98882	223.312	9.02957	72.25
8.98315	804	9.00225	110.688	9.00225	145.25	9.00225	129.438	8.98867	241.312	9.02942	73
8.98253	534	9.0021	96.4375	9.0021	141.625	9.0021	136.875	8.98852	266.938	9.02927	74
8.98192	90	9.00195	87	9.00195	127.625	9.00195	137.688	8.98837	293.75	9.02911	80.25
8.98131	460	9.0018	85.875	9.0018	109.875	9.0018	135.438	8.98821	308.062	9.02896	89.5
8.9807	52	9.00164	88.625	9.00164	99.75	9.00164	132.75	8.98806	303.938	9.02881	95.75
8.98009	-364	9.00149	91	9.00149	101.5	9.00149	129.688	8.98791	290.812	9.02865	99.5
8.97948	-832	9.00134	94.5625	9.00134	107.25	9.00134	126.625	8.98775	284.625	9.0285	101
8.97887	-416	9.00118	104.25	9.00118	109.875	9.00118	123.875	8.9876	290.375	9.02835	102
8.97826	-1102	9.00103	121.375	9.00103	112.75	9.00103	120.875	8.98745	300.562	9.0282	99.5
8.97764	-302	9.00088	141.062	9.00088	124.875	9.00088	117.438	8.9873	306.688	9.02804	92.25
8.97703	20	9.00073	155.812	9.00073	144.625	9.00073	114.875	8.98714	307.688	9.02789	80
8.97642	558	9.00057	160.562	9.00057	159.125	9.00057	115.125	8.98699	307.312	9.02774	65.25
8.97581	308	9.00042	153.5	9.00042	159.25	9.00042	119.938	8.98684	307.875	9.02759	51.25
8.9752	-30	9.00027	137.062	9.00027	150.75	9.00027	130.125	8.98669	308.375	9.02743	41.25
8.97459	-510	9.00012	117.625	9.00012	144.125	9.00012	144.625	8.98653	307.438	9.02728	35
8.97398	44	8.99996	103.5	8.99996	141.875	8.99996	158.625	8.98638	305.188	9.02713	31.75
8.97337	-308	8.99981	100.438	8.99981	138.5	8.99981	166.812	8.98623	302.312	9.02697	28.5
8.97276	-190	8.99966	108.875	8.99966	131.875	8.99966	166.25	8.98607	298.25	9.02682	28.5
8.97214	156	8.9995	123.625	8.9995	125.125	8.9995	157.062	8.98592	291.375	9.02667	32
8.97153	112	8.99935	138.75	8.99935	119.875	8.99935	139.625	8.98577	282.062	9.02652	38.75
8.97092	316	8.9992	152.812	8.9992	111.875	8.9992	115.938	8.98562	275.188	9.02636	46
8.97031	682	8.99905	166.312	8.99905	97	8.99905	93.25	8.98546	276.812	9.02621	56.25
8.9697	466	8.99889	175.812	8.99889	79.5	8.99889	79.4375	8.98531	287.688	9.02606	69.75
8.96909	320	8.99874	173.5	8.99874	68.5	8.99874	74.5625	8.98516	300.062	9.02591	81.75
8.96848	426	8.99859	156	8.99859	70.375	8.99859	70.6875	8.98501	304	9.02575	85
8.96787	-270	8.99844	132.062	8.99843	84.875	8.99844	63.1875	8.98485	295.188	9.0256	80.5
8.96725	-404	8.99828	115.938	8.99828	106.875	8.99828	58.0625	8.9847	278.312	9.02545	77
8.96664	-226	8.99813	113.125	8.99813	129.625	8.99813	62.625	8.98455	261.438	9.02529	78.5
8.96603	66	8.99798	115.312	8.99798	145.125	8.99798	74.25	8.98439	251.938	9.02514	77.25
8.96542	886	8.99782	113.25	8.99782	147	8.99782	82.3125	8.98424	251.312	9.02499	65
8.96481	368	8.99767	107.25	8.99767	134	8.99767	81.125	8.98409	255.188	9.02484	47.5
8.9642	192	8.99752	102.938	8.99752	111.125	8.99752	76.8125	8.98394	256.125	9.02468	38.5
8.96359	-230	8.99737	102	8.99737	88.125	8.99737	78.75	8.98378	251.375	9.02453	39.5
8.96298	142	8.99721	101.062	8.99721	73.125	8.99721	89.1875	8.98363	245.562	9.02438	43.25
8.96236	326	8.99706	99.0625	8.99706	68.5	8.99706	103.125	8.98348	244.625	9.02423	40.5
8.96175	-240	8.99691	100.312	8.99691	71.375	8.99691	113.438	8.98333	249	9.02407	35.75
8.96114	442	8.99676	107.625	8.99675	75.375	8.99676	117.25	8.98317	253.938	9.02392	33.5
8.96053	768	8.9966	116.312	8.9966	76.5	8.9966	115.875	8.98302	257	9.02377	31
8.95992	268	8.99645	118.125	8.99645	76.625	8.99645	113.938	8.98287	258.188	9.02361	23
8.95931	314	8.9963	109.25	8.9963	80.375	8.9963	114.375	8.98271	256.688	9.02346	7
8.9587	166	8.99614	93.3125	8.99614	87.25	8.99614	115	8.98256	249.812	9.02331	-11.5
8.95809	524	8.99599	78.8125	8.99599	91.375	8.99599	108.438	8.98241	238.375	9.02316	-25.5
8.95748	932	8.99584	71.5625	8.99584	88.5	8.99584	89.6875	8.98226	227.938	9.023	-28.75
8.95686	122	8.99569	71.3125	8.99569	83	8.99569	64.4375	8.9821	224.25	9.02285	-18.5
8.95625	-80	8.99553	72.375	8.99553	81.375	8.99553	47.1875	8.98195	227.812	9.0227	0.5
8.95564	4	8.99538	70.375	8.99538	83.75	8.99538	49.25	8.9818	236.25	9.02254	17.5
8.95503	-424	8.99523	66.5625	8.99523	83.5	8.99523	68.1875	8.98165	247.562	9.02239	23.75
8.95442	-46	8.99508	65.4375	8.99507	77.75	8.99507	90.5625	8.98149	260.375	9.02224	18.75
8.95381	-134	8.99492	67.0625	8.99492	72.75	8.99492	104	8.98134	272.5	9.02209	12
8.9532	180	8.99477	66.625	8.99477	73.125	8.99477	103.938	8.98119	281	9.02193	11.25
8.95259	68	8.99462	62.3125	8.99462	74.25	8.99462	92.0625	8.98103	284.062	9.02178	17.25
8.95197	458	8.99446	61.625	8.99446	68.75	8.99446	73.6875	8.98088	283.125	9.02163	23.5
8.95136	204	8.99431	74	8.99431	57.125	8.99431	57.625	8.98073	283.25	9.02148	24.75
8.95075	478	8.99416	97.625	8.99416	46.625	8.99416	52.4375	8.98058	290.312	9.02132	25.25
8.95014	-452	8.99401	119.125	8.99401	40.875	8.99401	57.3125	8.98042	306.188	9.02117	30.25
8.94953	-232	8.99385	127.062	8.99385	36.25	8.99385	61.1875	8.98027	326.75	9.02102	41.75
8.94892	6	8.9937	122.438	8.9937	31.125	8.9937	55.9375	8.98012	345.75	9.02086	55.75
8.94831	-18	8.99355	113.062	8.99355	27.625	8.99355	47.5	8.97996	360.062	9.02071	70
8.9477	252	8.9934	102.625	8.99339	28.375	8.99339	46.4375	8.97981	368.438	9.02056	83.75
8.94708	276	8.99324	90.0625	8.99324	31.75	8.99324	51.6875	8.97966	369.812	9.02041	93.5
8.94647	-364	8.99309	76.4375	8.99309	37	8.99309	52.5625	8.97951	363.25	9.02025	92.5
8.94586	-802	8.99294	65.75	8.99294	46.75	8.99294	46.9375	8.97935	352.188	9.0201	81
8.94525	-376	8.99278	59.75	8.99278	60.625	8.99278	46.5625	8.9792	341.062	9.01995	67
8.94464	124	8.99263	56.6875	8.99263	72.125	8.99263	59.9375	8.97905	328.75	9.0198	61
8.94403	206	8.99248	56.875	8.99248	75	8.99248	77.5625	8.9789	312	9.01964	60.75
8.94342	-156	8.99233	64.8125	8.99233	72	8.99233	83.9375	8.97874	292.438	9.01949	57
8.94281	-180	8.99217	81	8.99217	71.875	8.99217	76.75	8.97859	276.938	9.01934	48.75
8.9422	-720	8.99202	98.6875	8.99202	78.5	8.99202	69.875	8.97844	268.438	9.01918	45.25
8.94158	-1082	8.99187	109.625	8.99187	86.75	8.99187	74.9375	8.97828	264.375	9.01903	53
8.94097	-76	8.99171	112.188	8.99171	90.875	8.99171	89.875	8.97813	265	9.01888	66.5
8.94036	-1280	8.99156	110.688	8.99156	91.5	8.99156	105.188	8.97798	275.75	9.01873	74.5
8.93975	-800	8.99141	108.5	8.99141	94.25	8.99141	113.75	8.97783	295.875	9.01857	73.5
8.93914	-198	8.99126	107.75	8.99126	100.125	8.99126	113.938	8.97767	312.375	9.01842	65.75
8.93853	-438	8.9911	111.188	8.9911	104.375	8.9911	107.312	8.97752	312.812	9.01827	54.5
8.93792	-214	8.99095	120.125	8.99095	101.25	8.99095	97.625	8.97737	301.188	9.01812	42.5
8.93731	-74	8.9908	128.812	8.9908	90.625	8.9908	89.875	8.97722	290.938	9.01796	32.25
8.93669	-764	8.99065	129	8.99064	77.375	8.99065	87.3125	8.97706	287.875	9.01781	24.5
8.93608	-1054	8.99049	119.25	8.99049	68.25	8.99049	90.0625	8.97691	287.875	9.01766	14.5
8.93547	-1228	8.99034	107.5	8.99034	65.125	8.99034	96.4375	8.97676	290.375	9.0175	0.25
8.93486	-1566	8.99019	103.125	8.99019	67.625	8.99019	104.75	8.9766	301	9.01735	-12.25
8.93425	-1384	8.99003	109.812	8.99003	72.75	8.99003	112.938	8.97645	318.75	9.0172	-19.75
8.93364	-140	8.98988	125.875	8.98988	76.25	8.98988	117.062	8.9763	331.5	9.01705	-25.25
8.93303	-612	8.98973	147.062	8.98973	74.375	8.98973	113.562	8.97615	331.062	9.01689	-34.75
8.93242	-618	8.98958	165.625	8.98958	65.625	8.98958	101.25	8.97599	323.812	9.01674	-45.25
8.9318	-932	8.98942	172.188	8.98942	53.375	8.98942	83.0625	8.97584	320.75	9.01659	-48.25
8.93119	-556	8.98927	163.438	8.98927	43	8.98927	65.5625	8.97569	320.875	9.01644	-39.75
8.93058	-696	8.98912	146.25	8.98912	39.5	8.98912	56	8.97554	316.562	9.01628	-25.75
8.92997	-276	8.98897	130.688	8.98896	46.5	8.98897	58.375	8.97538	309	9.01613	-9.25
8.92936	-106	8.98881	121.062	8.98881	63.875	8.98881	69.5625	8.97523	307.812	9.01598	11.75
8.92875	386	8.98866	114.25	8.98866	86.125	8.98866	82.375	8.97508	315.625	9.01582	40.75
8.92814	202	8.98851	105.75	8.98851	104.25	8.98851	90	8.97492	321.562	9.01567	70.25
8.92753	-198	8.98835	95.0625	8.98835	111.75	8.98835	90.25	8.97477	315.75	9.01552	94.75
8.92691	-326	8.9882	84.8125	8.9882	112.125	8.9882	84.8125	8.97462	301.375	9.01537	112
8.9263	-728	8.98805	78.375	8.98805	114	8.98805	77.625	8.97447	289.5	9.01521	124.75
8.92569	-934	8.9879	77.4375	8.9879	123	8.9879	73.3125	8.97431	284.312	9.01506	130
8.92508	12	8.98774	80.25	8.98774	135.5	8.98774	75.25	8.97416	281.75	9.01491	125.5
8.92447	-270	8.98759	83	8.98759	145.625	8.98759	83.625	8.97401	278.375	9.01475	114.5
8.92386	-854	8.98744	85.8125	8.98744	150.75	8.98744	94.9375	8.97386	276.562	9.0146	101.5
8.92325	-616	8.98729	93.1875	8.98728	152.625	8.98728	104	8.9737	278.562	9.01445	83
8.92264	852	8.98713	107.125	8.98713	152.375	8.98713	108.25	8.97355	282.062	9.0143	54
8.92203	604	8.98698	122.188	8.98698	147	8.98698	107.875	8.9734	283.312	9.01414	18
8.92141	398	8.98683	131.125	8.98683	132.125	8.98683	103.438	8.97324	284.188	9.01399	-9.75
8.9208	-104	8.98667	134	8.98667	105.5	8.98667	94.5625	8.97309	289.125	9.01384	-19.25
8.92019	-494	8.98652	136.312	8.98652	70.875	8.98652	82.4375	8.97294	298.125	9.01369	-12.25
8.91958	-848	8.98637	139.312	8.98637	36.875	8.98637	73.5625	8.97279	303.688	9.01353	1.25
8.91897	-32	8.98622	138.75	8.98622	13.625	8.98622	77.3125	8.97263	299.75	9.01338	13.5
8.91836	-770	8.98606	134.625	8.98606	6	8.98606	97.5	8.97248	287.875	9.01323	20.75
8.91775	-318	8.98591	133.875	8.98591	14.625	8.98591	125.5	8.97233	274.312	9.01307	20.75
8.91714	-390	8.98576	140.625	8.98576	39.25	8.98576	145.125	8.97218	260.188	9.01292	11
8.91652	-1182	8.98561	150.875	8.9856	79.125	8.9856	144.125	8.97202	242.688	9.01277	-2.5
8.91591	-678	8.98545	159	8.98545	125.75	8.98545	123.562	8.97187	223.312	9.01262	-9.5
8.9153	-114	8.9853	165.938	8.9853	161.375	8.9853	95.9375	8.97172	210.938	9.01246	-2
8.91469	128	8.98515	175.188	8.98515	170.625	8.98515	75.3125	8.97156	211.25	9.01231	18.75
8.91408	688	8.98499	184.438	8.98499	154.25	8.98499	69.125	8.97141	220	9.01216	42.75
8.91347	-176	8.98484	187.75	8.98484	128.75	8.98484	76	8.97126	228.312	9.01201	60.5
8.91286	-670	8.98469	184.938	8.98469	111.625	8.98469	88.625	8.97111	233.5	9.01185	68.5
8.91225	-1420	8.98454	182.688	8.98453	106.5	8.98454	99	8.97095	237.5	9.0117	71.5
8.91163	-992	8.98438	185.062	8.98438	109.125	8.98438	102.062	8.9708	239.5	9.01155	73.5
8.91102	176	8.98423	188.875	8.98423	117.25	8.98423	97.5625	8.97065	236.75	9.01139	77.25
8.91041	170	8.98408	187.75	8.98408	133.25	8.98408	90.625	8.97049	230.688	9.01124	79.5
8.9098	-606	8.98392	178.125	8.98392	153.125	8.98392	89.375	8.97034	226.812	9.01109	77.25
8.90919	586	8.98377	161.562	8.98377	162.25	8.98377	99.5	8.97019	224.25	9.01094	68.25
8.90858	312	8.98362	143.5	8.98362	150.75	8.98362	117	8.97004	216.188	9.01078	55.25
8.90797	-372	8.98347	130.562	8.98347	128.25	8.98347	129.75	8.96988	200.438	9.01063	39.25
8.90736	-466	8.98331	125.875	8.98331	116.875	8.98331	127.875	8.96973	185.25	9.01048	23.5
8.90675	-962	8.98316	124.812	8.98316	125.625	8.98316	114.125	8.96958	179.688	9.01033	11.25
8.90613	-944	8.98301	120.188	8.98301	139.75	8.98301	102.5	8.96943	184.375	9.01017	5.25
8.90552	402	8.98286	111.875	8.98285	139.75	8.98286	102.875	8.96927	194.562	9.01002	2.5
8.90491	-418	8.9827	108.25	8.9827	124.25	8.9827	111.812	8.96912	208.938	9.00987	0.5
8.9043	522	8.98255	115.562	8.98255	106.25	8.98255	116.688	8.96897	225.812	9.00971	-2
8.90369	500	8.9824	130.375	8.9824	95.5	8.9824	110	8.96881	237.75	9.00956	0
8.90308	-186	8.98224	142.688	8.98224	92	8.98224	94.9375	8.96866	235	9.00941	6
8.90247	-166	8.98209	143.438	8.98209	95.25	8.98209	81.125	8.96851	218.875	9.00926	9.5
8.90186	-336	8.98194	130.875	8.98194	105.625	8.98194	76.5625	8.96836	202.125	9.0091	7.25
8.90124	-894	8.98179	111.5	8.98179	116	8.98179	82.6875	8.9682	196.75	9.00895	1.75
8.90063	-606	8.98163	96.6875	8.98163	114.625	8.98163	94.9375	8.96805	204.25	9.0088	-2
8.90002	-664	8.98148	95.625	8.98148	100.875	8.98148	107.062	8.9679	219.5	9.00865	-4.75
8.89941	-454	8.98133	105.438	8.98133	91.125	8.98133	115.625	8.96775	236.25	9.00849	-7.5
8.8988	398	8.98118	112.562	8.98117	97.625	8.98118	122.062	8.96759	249.75	9.00834	-5.5
8.89819	130	8.98102	107.875	8.98102	111.625	8.98102	129	8.96744	256.5	9.00819	5.5
8.89758	170	8.98087	97.125	8.98087	114.375	8.98087	135.938	8.96729	257.562	9.00803	20
8.89697	324	8.98072	92.6875	8.98072	103.25	8.98072	139.875	8.96713	256.125	9.00788	24.75
8.89635	-390	8.98056	96.5	8.98056	90.375	8.98056	140.375	8.96698	252.625	9.00773	13.25
8.89574	-540	8.98041	97.125	8.98041	86.25	8.98041	141.188	8.96683	242.562	9.00758	-6
8.89513	-46	8.98026	85.5	8.98026	88.25	8.98026	145.125	8.96668	225.25	9.00742	-21.5
8.89452	370	8.98011	67.6875	8.98011	91.875	8.98011	148.812	8.96652	210.188	9.00727	-27.5
8.89391	-270	8.97995	57.75	8.97995	97.5	8.97995	144.5	8.96637	210.375	9.00712	-25
8.8933	-326	8.9798	61.8125	8.9798	106.125	8.9798	129.375	8.96622	229.062	9.00696	-12.75
8.89269	-68	8.97965	74.5	8.97965	111.625	8.97965	109.438	8.96607	254.812	9.00681	4.5
8.89208	320	8.9795	87.125	8.97949	108.875	8.9795	95.625	8.96591	272.25	9.00666	19.25
8.89147	-192	8.97934	95.875	8.97934	102.375	8.97934	94.5625	8.96576	274.062	9.00651	19.5
8.89085	-322	8.97919	100.375	8.97919	100.375	8.97919	102.312	8.96561	265.25	9.00635	6.75
8.89024	-958	8.97904	99.0625	8.97904	104.625	8.97904	107.75	8.96545	254	9.0062	-11
8.88963	-142	8.97888	89.875	8.97888	109.25	8.97888	100.75	8.9653	243.812	9.00605	-25.25
8.88902	-398	8.97873	74.375	8.97873	111	8.97873	80.4375	8.96515	231.25	9.0059	-31.5
8.88841	-92	8.97858	57.25	8.97858	113	8.97858	56.5	8.965	215	9.00574	-26.25
8.8878	-88	8.97843	41.6875	8.97843	118.75	8.97843	39.875	8.96484	200.188	9.00559	-9.75
8.88719	378	8.97827	28.4375	8.97827	123.875	8.97827	33.875	8.96469	194.75	9.00544	11.75
8.88658	46	8.97812	19.6875	8.97812	121.375	8.97812	33.6875	8.96454	198.812	9.00528	25.75
8.88596	370	8.97797	18.875	8.97797	112	8.97797	34.875	8.96439	204.312	9.00513	25.75
8.88535	1086	8.97782	26.5	8.97781	105.625	8.97781	40.25	8.96423	203.5	9.00498	16.5
8.88474	808	8.97766	35.5625	8.97766	110	8.97766	54.1875	8.96408	197.062	9.00483	5.5
8.88413	846	8.97751	38.125	8.97751	123.875	8.97751	75.1875	8.96393	191.625	9.00467	-4
8.88352	936	8.97736	34.0625	8.97736	139.375	8.97736	96.1875	8.96377	191.562	9.00452	-11.75
8.88291	6	8.9772	31.5	8.9772	151.875	8.9772	110.625	8.96362	195.188	9.00437	-19.5
8.8823	356	8.97705	37.6875	8.97705	161	8.97705	116	8.96347	198.625	9.00422	-28.5
8.88169	-172	8.9769	54.3125	8.9769	166	8.9769	112.562	8.96332	200.5	9.00406	-40.25
8.88107	-322	8.97675	79.375	8.97674	163.25	8.97675	104.5	8.96316	202.812	9.00391	-55.25
8.88046	-732	8.97659	109.062	8.97659	153.625	8.97659	99.8125	8.96301	207.188	9.00376	-67.5
8.87985	-214	8.97644	135.312	8.97644	143.125	8.97644	105.125	8.96286	211.812	9.0036	-73.5
8.87924	-256	8.97629	147.062	8.97629	136.125	8.97629	118.25	8.9627	213.25	9.00345	-74
8.87863	-242	8.97613	138.562	8.97613	129	8.97613	129.75	8.96255	211.812	9.0033	-72.5
8.87802	-262	8.97598	116.5	8.97598	115.25	8.97598	134.938	8.9624	214.188	9.00315	-69.5
8.87741	436	8.97583	92.9375	8.97583	93.625	8.97583	137.25	8.96225	225.625	9.00299	-66.75
8.8768	104	8.97568	75.6875	8.97568	67.375	8.97568	141.062	8.96209	242.688	9.00284	-65.75
8.87619	-564	8.97552	65	8.97552	42.625	8.97552	143.875	8.96194	257.125	9.00269	-65.75
8.87557	-550	8.97537	58.4375	8.97537	27	8.97537	141.375	8.96179	266.312	9.00254	-57.75
8.87496	-378	8.97522	54.1875	8.97522	28.875	8.97522	133.625	8.96164	275	9.00238	-34.5
8.87435	-460	8.97507	50.625	8.97506	49.125	8.97507	123.5	8.96148	284.875	9.00223	-0.75
8.87374	204	8.97491	46.8125	8.97491	74.625	8.97491	112.375	8.96133	288.562	9.00208	27.5
8.87313	-180	8.97476	44.375	8.97476	89.25	8.97476	102.562	8.96118	278.625	9.00192	40
8.87252	182	8.97461	45.5	8.97461	91.5	8.97461	98.9375	8.96102	257.938	9.00177	38.5
8.87191	-120	8.97445	50.625	8.97445	92.5	8.97445	103.125	8.96087	237.812	9.00162	31
8.8713	324	8.9743	58.875	8.9743	100	8.9743	107.938	8.96072	226.938	9.00147	22
8.87068	126	8.97415	71.5	8.97415	110.125	8.97415	103.125	8.96057	226.438	9.00131	13.75
8.87007	-198	8.974	88.75	8.974	116.375	8.974	86.25	8.96041	233.688	9.00116	8.75
8.86946	656	8.97384	105.125	8.97384	120	8.97384	64.875	8.96026	245.312	9.00101	7.5
8.86885	686	8.97369	112.375	8.97369	125.25	8.97369	48.875	8.96011	255.75	9.00085	5
8.86824	-246	8.97354	108.75	8.97354	130.875	8.97354	43.9375	8.95996	258.875	9.0007	-1
8.86763	122	8.97339	101.688	8.97338	134.25	8.97339	50.375	8.9598	253.062	9.00055	-7.5
8.86702	968	8.97323	98.0625	8.97323	137.875	8.97323	62	8.95965	244.25	9.0004	-9.25
8.86641	406	8.97308	95.6875	8.97308	145.5	8.97308	70	8.9595	240.875	9.00024	-5
8.86579	-66	8.97293	89.5625	8.97293	152.75	8.97293	71.4375	8.95934	247.5	9.00009	3.25
8.86518	108	8.97277	83.75	8.97277	149.5	8.97277	72.875	8.95919	262.375	8.99994	15.5
8.86457	-8	8.97262	88.875	8.97262	134	8.97262	81.4375	8.95904	281.062	8.99979	29.75
8.86396	228	8.97247	108.625	8.97247	115.625	8.97247	94.5	8.95889	300.188	8.99963	42.75
8.86335	-86	8.97232	132.562	8.97232	105	8.97232	105.062	8.95873	317.5	8.99948	48
8.86274	-1238	8.97216	146.25	8.97216	103.25	8.97216	112.688	8.95858	329	8.99933	45
8.86213	-1062	8.97201	145.375	8.97201	105.875	8.97201	122.375	8.95843	327.75	8.99917	38
8.86152	-470	8.97186	137.75	8.97186	110.125	8.97186	133.812	8.95828	311.312	8.99902	32.25
8.8609	-832	8.97171	131.562	8.9717	115.625	8.97171	139.875	8.95812	288.312	8.99887	31.25
8.86029	-426	8.97155	125.375	8.97155	120.75	8.97155	136.938	8.95797	272.562	8.99872	34.75
8.85968	282	8.9714	112.25	8.9714	122.375	8.9714	129.312	8.95782	268.5	8.99856	41
8.85907	-322	8.97125	91	8.97125	120.125	8.97125	121	8.95766	267.812	8.99841	44.25
8.85846	-494	8.97109	69.75	8.97109	117.625	8.97109	111.938	8.95751	261.5	8.99826	41
8.85785	-724	8.97094	58.75	8.97094	118.75	8.97094	102.438	8.95736	251.75	8.99811	35.5
8.85724	-754	8.97079	58.625	8.97079	123.375	8.97079	95.5625	8.95721	245.438	8.99795	31
8.85663	-108	8.97064	60.8125	8.97064	127.5	8.97064	90.375	8.95705	243.125	8.9978	22
8.85602	188	8.97048	57.875	8.97048	127.125	8.97048	81.8125	8.9569	240.875	8.99765	1.75
8.8554	52	8.97033	50.375	8.97033	121.75	8.97033	69.0625	8.95675	239.375	8.99749	-26
8.85479	-376	8.97018	42.25	8.97018	115	8.97018	59.25	8.9566	243.375	8.99734	-44
8.85418	208	8.97003	34.375	8.97002	109.875	8.97002	57.4375	8.95644	252.75	8.99719	-41.25
8.85357	464	8.96987	25.25	8.96987	105	8.96987	58.875	8.95629	260.312	8.99704	-24
8.85296	-46	8.96972	17.9375	8.96972	97	8.96972	55.8125	8.95614	261.25	8.99688	-7.25
8.85235	-176	8.96957	17.6875	8.96957	85.25	8.96957	47.25	8.95598	256.5	8.99673	0.75
8.85174	232	8.96941	23.875	8.96941	74.25	8.96941	38.5625	8.95583	250.438	8.99658	3.25
8.85113	-470	8.96926	27.75	8.96926	68.5	8.96926	34.8125	8.95568	245.5	8.99643	3
8.85051	-380	8.96911	23.1875	8.96911	69.375	8.96911	38	8.95553	242.5	8.99627	1.5
8.8499	-120	8.96896	15.75	8.96895	73.5	8.96896	47.0625	8.95537	238.438	8.99612	0
8.84929	-28	8.9688	16.5	8.9688	78.25	8.9688	56.25	8.95522	227.875	8.99597	0.25
8.84868	-180	8.96865	28.6875	8.96865	82	8.96865	57.375	8.95507	211.812	8.99581	2.25
8.84807	-452	8.9685	45.5	8.9685	83.5	8.9685	48.875	8.95491	202.312	8.99566	5.75
8.84746	-568	8.96835	60.75	8.96834	83.25	8.96834	38.3125	8.95476	210.812	8.99551	12.25
8.84685	38	8.96819	75.8125	8.96819	83.125	8.96819	34.0625	8.95461	230.375	8.99536	23.5
8.84624	-140	8.96804	92.5	8.96804	84.875	8.96804	36.125	8.95446	240.562	8.9952	36.5
8.84562	-248	8.96789	108.75	8.96789	84.875	8.96789	41.125	8.9543	232.188	8.99505	46.5
8.84501	170	8.96773	122	8.96773	79.125	8.96773	50	8.95415	218.875	8.9949	52.25
8.8444	-2	8.96758	134.375	8.96758	68.5	8.96758	64.875	8.954	218.812	8.99475	57.75
8.84379	-1158	8.96743	148.188	8.96743	58.75	8.96743	81.3125	8.95385	233.938	8.99459	64.5
8.84318	-1172	8.96728	158.375	8.96727	52.75	8.96728	89.625	8.95369	253.312	8.99444	68
8.84257	-1198	8.96712	156.438	8.96712	46.625	8.96712	85.4375	8.95354	269.188	8.99429	63.5
8.84196	-186	8.96697	140.5	8.96697	38.625	8.96697	73.875	8.95339	281.125	8.99413	50.75
8.84135	-516	8.96682	117.188	8.96682	35.125	8.96682	64.3125	8.95323	289.062	8.99398	32.5
8.84074	82	8.96666	94.375	8.96666	42.25	8.96666	62.9375	8.95308	291.375	8.99383	9
8.84012	296	8.96651	78.0625	8.96651	54.75	8.96651	69.125	8.95293	288.75	8.99368	-15.75
8.83951	-30	8.96636	74.125	8.96636	60.875	8.96636	78.1875	8.95278	283.375	8.99352	-34
8.8389	-24	8.96621	86.25	8.96621	58.125	8.96621	84.8125	8.95262	275.188	8.99337	-36.5
8.83829	-102	8.96605	108.938	8.96605	56.5	8.96605	88.4375	8.95247	264.312	8.99322	-24
8.83768	-118	8.9659	128.688	8.9659	66	8.9659	92.6875	8.95232	256.375	8.99306	-10
8.83707	-442	8.96575	137.25	8.96575	85.625	8.96575	99.6875	8.95217	256.875	8.99291	-10.5
8.83646	-108	8.9656	139.625	8.96559	108.625	8.9656	107.75	8.95201	263.875	8.99276	-28
8.83585	32	8.96544	144.125	8.96544	130.75	8.96544	114.5	8.95186	269.125	8.99261	-49
8.83523	-1200	8.96529	151.688	8.96529	151.125	8.96529	120.5	8.95171	269.562	8.99245	-56.5
8.83462	-1198	8.96514	159.125	8.96514	167.875	8.96514	127.625	8.95155	268	8.9923	-45.25
8.83401	-968	8.96498	166.375	8.96498	181.375	8.96498	136.938	8.9514	266.5	8.99215	-24.5
8.8334	-920	8.96483	173.438	8.96483	195.5	8.96483	148.375	8.95125	263.25	8.992	-6.5
8.83279	-596	8.96468	174.062	8.96468	211.5	8.96468	159.062	8.9511	257.562	8.99184	2.75
8.83218	-656	8.96453	162.312	8.96453	221.5	8.96453	162.312	8.95094	251.938	8.99169	3.75
8.83157	-1170	8.96437	144.625	8.96437	215.25	8.96437	154.625	8.95079	247.125	8.99154	-3.75
8.83096	-286	8.96422	135.75	8.96422	195.5	8.96422	144.062	8.95064	242.062	8.99138	-18
8.83034	268	8.96407	141	8.96407	176.75	8.96407	143.25	8.95049	239.125	8.99123	-32.5
8.82973	368	8.96392	149.312	8.96391	169.75	8.96392	151.188	8.95033	244.375	8.99108	-42.25
8.82912	-196	8.96376	149.438	8.96376	168	8.96376	151.938	8.95018	258.188	8.99093	-46.75
8.82851	-658	8.96361	143.688	8.96361	158.125	8.96361	135.812	8.95003	273.375	8.99077	-48
8.8279	-78	8.96346	141.312	8.96346	137.75	8.96346	113.812	8.94987	283.375	8.99062	-47.5
8.82729	-722	8.9633	144.75	8.9633	117.375	8.9633	103.75	8.94972	289.062	8.99047	-47.5
8.82668	-1422	8.96315	148.25	8.96315	105.75	8.96315	108.188	8.94957	293.25	8.99032	-53
8.82607	-766	8.963	148.125	8.963	101.5	8.963	117	8.94942	294.5	8.99016	-65.75
8.82546	-928	8.96285	147.312	8.96285	98.125	8.96285	123.938	8.94926	290.5	8.99001	-79.75
8.82484	-1108	8.96269	148.938	8.96269	95	8.96269	130.875	8.94911	283	8.98986	-90.75
8.82423	-526	8.96254	151.312	8.96254	96.25	8.96254	139.562	8.94896	274.375	8.9897	-101.75
8.82362	-34	8.96239	151.062	8.96239	102.375	8.96239	148.75	8.94881	263.438	8.98955	-117.25
8.82301	774	8.96224	148.438	8.96223	107.125	8.96223	158.188	8.94865	249.75	8.9894	-131.75
8.8224	460	8.96208	145.938	8.96208	106.625	8.96208	165	8.9485	239.25	8.98925	-133.75
8.82179	-316	8.96193	145.312	8.96193	105.25	8.96193	160.188	8.94835	237.438	8.98909	-118.25
8.82118	-246	8.96178	144.125	8.96178	108.75	8.96178	139.5	8.94819	241.375	8.98894	-93.75
8.82057	-214	8.96162	138.188	8.96162	113	8.96162	116.625	8.94804	242.5	8.98879	-73.25
8.81995	-400	8.96147	125.625	8.96147	110.375	8.96147	112.312	8.94789	240.125	8.98864	-61.5
8.81934	-734	8.96132	110.875	8.96132	101.375	8.96132	129.375	8.94774	240.438	8.98848	-56.25
8.81873	-328	8.96117	102.125	8.96116	94.375	8.96117	149.438	8.94758	243.375	8.98833	-51.25
8.81812	806	8.96101	105.375	8.96101	93.25	8.96101	157.25	8.94743	239	8.98818	-42.25
8.81751	-322	8.96086	118	8.96086	90.875	8.96086	155.312	8.94728	222.125	8.98802	-27
8.8169	156	8.96071	130.938	8.96071	81.75	8.96071	152.75	8.94713	204.25	8.98787	-10.25
8.81629	72	8.96056	136.75	8.96055	71.5	8.96055	149.562	8.94697	202.188	8.98772	1.75
8.81568	-76	8.9604	135	8.9604	70.75	8.9604	141.75	8.94682	218.562	8.98757	9.25
8.81506	-146	8.96025	129.812	8.96025	83.25	8.96025	130.812	8.94667	238.375	8.98741	17.25
8.81445	188	8.9601	125.812	8.9601	105	8.9601	120.562	8.94651	247.375	8.98726	29.75
8.81384	-354	8.95994	125.812	8.95994	134.125	8.95994	111.5	8.94636	245.312	8.98711	41
8.81323	-354	8.95979	132.875	8.95979	166.75	8.95979	103.062	8.94621	241.312	8.98696	46.75
8.81262	-128	8.95964	150.375	8.95964	192.5	8.95964	97	8.94606	240.188	8.9868	51.75
8.81201	-1084	8.95949	175.688	8.95948	198.25	8.95949	91.625	8.9459	237.875	8.98665	58.25
8.8114	-1014	8.95933	195.875	8.95933	184.625	8.95933	81.4375	8.94575	228.938	8.9865	59.75
8.81079	-184	8.95918	196.125	8.95918	165.625	8.95918	66.9375	8.9456	215.812	8.98634	47.75
8.81018	-142	8.95903	175.25	8.95903	153.125	8.95903	60.125	8.94544	207.5	8.98619	28.5
8.80956	-376	8.95887	149.5	8.95887	146	8.95887	72.125	8.94529	211.375	8.98604	17
8.80895	-140	8.95872	136.75	8.95872	139.625	8.95872	98.3125	8.94514	223.688	8.98589	18
8.80834	-574	8.95857	138.625	8.95857	135.5	8.95857	123.062	8.94499	233.75	8.98573	21.25
8.80773	-792	8.95842	142.812	8.95842	136.75	8.95842	135.438	8.94483	236.188	8.98558	18.5
8.80712	-62	8.95826	141.938	8.95826	137.875	8.95826	134.688	8.94468	236.875	8.98543	16
8.80651	616	8.95811	140.062	8.95811	130.25	8.95811	125.312	8.94453	242.812	8.98527	21.5
8.8059	360	8.95796	141.188	8.95796	114	8.95796	112.812	8.94438	250.562	8.98512	31.5
8.80529	-366	8.95781	141.5	8.9578	98.75	8.95781	103.562	8.94422	250.812	8.98497	35.25
8.80467	-426	8.95765	136.438	8.95765	91.25	8.95765	100.625	8.94407	244.188	8.98482	32.5
8.80406	-980	8.9575	128.875	8.9575	88.75	8.9575	101.812	8.94392	242.688	8.98466	30.25
8.80345	390	8.95735	123.375	8.95735	84.625	8.95735	105.562	8.94376	252.125	8.98451	34.75
8.80284	-86	8.95719	115.875	8.95719	77.25	8.95719	114.25	8.94361	261.25	8.98436	45.25
8.80223	350	8.95704	98.625	8.95704	69.375	8.95704	127.812	8.94346	255.75	8.98421	59.5
8.80162	82	8.95689	72.75	8.95689	62.625	8.95689	137.5	8.94331	239.312	8.98405	75.25
8.80101	224	8.95674	49.5	8.95674	55.625	8.95674	133.625	8.94315	229.688	8.9839	89.5
8.8004	-32	8.95658	38.3125	8.95658	46.625	8.95658	117.625	8.943	237.5	8.98375	99
8.79978	756	8.95643	40	8.95643	37	8.95643	98.5	8.94285	255.562	8.98359	104
8.79917	38	8.95628	51.1875	8.95628	29.5	8.95628	80.5	8.9427	272.938	8.98344	104.5
8.79856	148	8.95613	68.375	8.95612	29.625	8.95613	61.75	8.94254	286.938	8.98329	97.5
8.79795	484	8.95597	84.25	8.95597	41.875	8.95597	43.5	8.94239	299.125	8.98314	77.75
8.79734	586	8.95582	89	8.95582	66.75	8.95582	32.75	8.94224	304.875	8.98298	52.25
8.79673	-20	8.95567	79.25	8.95567	98.25	8.95567	33.1875	8.94208	296.688	8.98283	35.25
8.79612	162	8.95551	64.3125	8.95551	124.75	8.95551	41.25	8.94193	274.812	8.98268	36
8.79551	-410	8.95536	56.5	8.95536	139.125	8.95536	51.6875	8.94178	248.438	8.98253	47.75
8.79489	-360	8.95521	58.375	8.95521	142.75	8.95521	62.9375	8.94163	225.375	8.98237	59.75
8.79428	394	8.95506	64.3125	8.95505	145.375	8.95506	74.1875	8.94147	208.438	8.98222	69.25
8.79367	1040	8.9549	70.625	8.9549	153.125	8.9549	83.8125	8.94132	198.75	8.98207	78
8.79306	510	8.95475	79.625	8.95475	163.875	8.95475	91.4375	8.94117	199.438	8.98191	84.75
8.79245	452	8.9546	92	8.9546	174.125	8.9546	96.8125	8.94102	211.375	8.98176	87
8.79184	528	8.95445	102.75	8.95444	184.125	8.95445	97.875	8.94086	229.625	8.98161	86.75
8.79123	322	8.95429	107.062	8.95429	194.875	8.95429	94.1875	8.94071	247.438	8.98146	88
8.79062	-50	8.95414	107.5	8.95414	200.625	8.95414	91.75	8.94056	261.562	8.9813	88
8.79001	362	8.95399	109.438	8.95399	192.125	8.95399	97.8125	8.9404	272.625	8.98115	78.5
8.78939	492	8.95383	111.812	8.95383	171.375	8.95383	107.188	8.94025	280.875	8.981	56.75
8.78878	642	8.95368	109.375	8.95368	154.125	8.95368	105.625	8.9401	285.312	8.98085	30
8.78817	-488	8.95353	101.375	8.95353	154.875	8.95353	86.6875	8.93995	285.562	8.98069	7.5
8.78756	-120	8.95338	95.0625	8.95337	171.75	8.95338	61.625	8.93979	283.688	8.98054	-6
8.78695	1064	8.95322	96.5625	8.95322	190.25	8.95322	45.9375	8.93964	281.75	8.98039	-6.75
8.78634	296	8.95307	103.312	8.95307	199.125	8.95307	43.6875	8.93949	280.562	8.98023	8.75
8.78573	474	8.95292	109.062	8.95292	198.625	8.95292	49.125	8.93934	280.062	8.98008	37
8.78512	264	8.95277	113.75	8.95276	194	8.95276	57.4375	8.93918	280.688	8.97993	64.5
8.7845	746	8.95261	122.375	8.95261	189.25	8.95261	65.8125	8.93903	282.562	8.97978	82.75
8.78389	630	8.95246	134.688	8.95246	184.75	8.95246	70.5625	8.93888	284.062	8.97962	93
8.78328	416	8.95231	142.125	8.95231	179.375	8.95231	70.625	8.93872	283.25	8.97947	103.5
8.78267	542	8.95215	138.188	8.95215	171.875	8.95215	73.3125	8.93857	280.375	8.97932	114.75
8.78206	664	8.952	127.625	8.952	162.75	8.952	85.8125	8.93842	278.812	8.97917	122.75
8.78145	1246	8.95185	121.938	8.95185	155.25	8.95185	103.75	8.93827	281.625	8.97901	126.5
8.78084	654	8.9517	125.688	8.95169	152.375	8.9517	114.75	8.93811	287.812	8.97886	126.75
8.78023	1156	8.95154	132.438	8.95154	151.125	8.95154	114.75	8.93796	294.375	8.97871	119.5
8.77961	1376	8.95139	133.438	8.95139	144.625	8.95139	112.312	8.93781	299.688	8.97855	101.75
8.779	978	8.95124	128.25	8.95124	131.875	8.95124	116.75	8.93765	305.188	8.9784	79.25
8.77839	48	8.95109	123	8.95108	120.375	8.95108	128.688	8.9375	311.188	8.97825	66.25
8.77778	400	8.95093	122.5	8.95093	119.125	8.95093	144.438	8.93735	314.438	8.9781	65.5
8.77717	176	8.95078	124.812	8.95078	129.125	8.95078	162.438	8.9372	310.875	8.97794	66.25
8.77656	268	8.95063	125.125	8.95063	142.625	8.95063	180.125	8.93704	300.062	8.97779	59
8.77595	116	8.95047	123.25	8.95047	150.375	8.95047	191.5	8.93689	286.5	8.97764	45.75
8.77534	1280	8.95032	124.312	8.95032	149.25	8.95032	192.312	8.93674	275.438	8.97748	32.5
8.77473	1234	8.95017	131.438	8.95017	142.875	8.95017	185.438	8.93659	269.312	8.97733	18.5
8.77411	496	8.95002	141.625	8.95001	138	8.95002	177.625	8.93643	266.812	8.97718	-0.75
8.7735	370	8.94986	148.75	8.94986	138.625	8.94986	172.562	8.93628	264.938	8.97703	-24.25
8.77289	-188	8.94971	150.312	8.94971	143.75	8.94971	169.25	8.93613	260.812	8.97687	-42.5
8.77228	-36	8.94956	148.062	8.94956	149.875	8.94956	164.312	8.93597	253.75	8.97672	-48.75
8.77167	440	8.9494	143.375	8.9494	153.625	8.9494	152.375	8.93582	245.062	8.97657	-41.75
8.77106	542	8.94925	135.75	8.94925	155.75	8.94925	129.75	8.93567	238.625	8.97642	-26.25
8.77045	-54	8.9491	126.75	8.9491	158.125	8.9491	101.812	8.93552	237.625	8.97626	-8.5
8.76984	450	8.94895	119.312	8.94895	161.5	8.94895	82.5625	8.93536	241.812	8.97611	5
8.76922	1246	8.94879	112.438	8.94879	164	8.94879	83.9375	8.93521	247.875	8.97596	15.25
8.76861	1002	8.94864	101.75	8.94864	163.5	8.94864	103.312	8.93506	254.312	8.9758	30.5
8.768	944	8.94849	88.9375	8.94849	159.375	8.94849	128.062	8.93491	264.75	8.97565	56.5
8.76739	1396	8.94834	83.8125	8.94833	153.375	8.94834	148	8.93475	283.938	8.9755	83.75
8.76678	1514	8.94818	91.625	8.94818	148.75	8.94818	160.75	8.9346	308.25	8.97535	100
8.76617	1666	8.94803	102.25	8.94803	147.625	8.94803	167.312	8.93445	325.438	8.97519	103.25
8.76556	1312	8.94788	101.438	8.94788	149.125	8.94788	167.812	8.93429	325.875	8.97504	104.5
8.76495	1326	8.94772	91.1875	8.94772	150.625	8.94772	163	8.93414	313.875	8.97489	113
8.76433	1446	8.94757	89	8.94757	149.125	8.94757	154.312	8.93399	302.438	8.97474	125.75
8.76372	1084	8.94742	104.75	8.94742	142.5	8.94742	141.688	8.93384	300.562	8.97458	135.5
8.76311	1270	8.94727	127.812	8.94726	131.25	8.94727	126.062	8.93368	306.75	8.97443	141.25
8.7625	1080	8.94711	140.75	8.94711	120.875	8.94711	111.5	8.93353	315.75	8.97428	146
8.76189	1810	8.94696	140.062	8.94696	120.375	8.94696	103.625	8.93338	325.438	8.97412	149
8.76128	1248	8.94681	136.062	8.94681	133.25	8.94681	102.812	8.93323	333.688	8.97397	145.75
8.76067	666	8.94666	137.438	8.94665	152.75	8.94666	103.938	8.93307	336.375	8.97382	136.25
8.76006	1114	8.9465	142.75	8.9465	165.75	8.9465	103.875	8.93292	330.5	8.97367	128.25
8.75945	764	8.94635	145.75	8.94635	165.875	8.94635	104.188	8.93277	319.438	8.97351	130.5
8.75883	278	8.9462	142.062	8.9462	158.125	8.9462	107.25	8.93261	308.625	8.97336	146.5
8.75822	238	8.94604	130.875	8.94604	150	8.94604	113.312	8.93246	299.25	8.97321	171.25
8.75761	668	8.94589	115.688	8.94589	142	8.94589	121.188	8.93231	289.75	8.97306	196.75
8.757	290	8.94574	102.375	8.94574	129.625	8.94574	129	8.93216	281.75	8.9729	212.5
8.75639	674	8.94559	93.6875	8.94558	111.25	8.94559	131.75	8.932	279.875	8.97275	213.25
8.75578	1026	8.94543	87	8.94543	92.125	8.94543	124.625	8.93185	285.375	8.9726	202
8.75517	746	8.94528	81.4375	8.94528	77	8.94528	109.125	8.9317	292.375	8.97244	195.25
8.75456	732	8.94513	83.3125	8.94513	67.625	8.94513	94.0625	8.93155	293.375	8.97229	200.25
8.75394	876	8.94498	98.4375	8.94497	65.875	8.94497	86.3125	8.93139	285.75	8.97214	211
8.75333	1116	8.94482	118.125	8.94482	75.125	8.94482	84.75	8.93124	273	8.97199	211.75
8.75272	456	8.94467	124	8.94467	96.25	8.94467	84.625	8.93109	259.562	8.97183	200.25
8.75211	838	8.94452	109.938	8.94452	121.625	8.94452	83.5	8.93093	248.875	8.97168	185.25
8.7515	680	8.94436	91.0625	8.94436	139.875	8.94436	81.3125	8.93078	242.438	8.97153	176.75
8.75089	1110	8.94421	86.125	8.94421	144.875	8.94421	78.8125	8.93063	241.25	8.97137	175
8.75028	1296	8.94406	97	8.94406	140	8.94406	77.5	8.93048	245.75	8.97122	173.25
8.74967	1536	8.94391	112.5	8.9439	133.75	8.94391	79.5	8.93032	254.062	8.97107	168.25
8.74905	2264	8.94375	124.062	8.94375	130.875	8.94375	82.5625	8.93017	263.125	8.97092	160.5
8.74844	2198	8.9436	130.25	8.9436	128.75	8.9436	82.0625	8.93002	270.75	8.97076	145.5
8.74783	1722	8.94345	128.25	8.94345	121.75	8.94345	76.5625	8.92986	277.812	8.97061	119.25
8.74722	1642	8.9433	114.125	8.94329	107.625	8.94329	71.5	8.92971	285.938	8.97046	88
8.74661	1182	8.94314	92.9375	8.94314	92.25	8.94314	72.4375	8.92956	294.25	8.97031	64
8.746	1060	8.94299	77.5	8.94299	86.625	8.94299	78.125	8.92941	299.438	8.97015	55.5
8.74539	892	8.94284	73.1875	8.94284	97.375	8.94284	83.5625	8.92925	300.562	8.97	61.25
8.74478	1114	8.94268	73.25	8.94268	119.5	8.94268	85.5625	8.9291	300.062	8.96985	74.5
8.74417	944	8.94253	72.5625	8.94253	141.25	8.94253	82.5	8.92895	299.812	8.96969	92.25
8.74355	1092	8.94238	76.9375	8.94238	154.75	8.94238	74.0625	8.9288	297.438	8.96954	112.5
8.74294	1282	8.94223	92.875	8.94222	158.125	8.94223	64.875	8.92864	289.062	8.96939	131.25
8.74233	2230	8.94207	114.688	8.94207	151.875	8.94207	65.1875	8.92849	274.688	8.96924	146.5
8.74172	2536	8.94192	130.562	8.94192	137.75	8.94192	81.5625	8.92834	258.75	8.96908	158
8.74111	3786	8.94177	138.75	8.94177	122.5	8.94177	107.625	8.92818	247.188	8.96893	168.5
8.7405	4558	8.94161	146.062	8.94161	116.375	8.94161	129.25	8.92803	245.5	8.96878	181
8.73989	6906	8.94146	153.625	8.94146	123.125	8.94146	138.5	8.92788	255.312	8.96863	195
8.73928	7582	8.94131	155.312	8.94131	133.125	8.94131	139.438	8.92773	273	8.96847	207.5
8.73866	9214	8.94116	149.5	8.94116	134.75	8.94116	140.625	8.92757	290	8.96832	215.75
8.73805	9432	8.941	144.625	8.941	128	8.941	145.062	8.92742	299.438	8.96817	218
8.73744	8104	8.94085	147.75	8.94085	122.125	8.94085	147.75	8.92727	300	8.96801	218.5
8.73683	6588	8.9407	155.75	8.9407	123.625	8.9407	140.25	8.92712	294.625	8.96786	220
8.73622	5314	8.94055	161.125	8.94054	130.75	8.94055	119.25	8.92696	287	8.96771	219
8.73561	3410	8.94039	161.875	8.94039	140.125	8.94039	92	8.92681	282.312	8.96756	209
8.735	1850	8.94024	160.812	8.94024	150.25	8.94024	72.125	8.92666	286.25	8.9674	188
8.73439	1580	8.94009	159.75	8.94009	158	8.94009	65.875	8.9265	295.75	8.96725	163.5
8.73377	1410	8.93993	159	8.93993	158.125	8.93993	66.8125	8.92635	297.125	8.9671	147.75
8.73316	574	8.93978	160.062	8.93978	150.75	8.93978	66	8.9262	279.188	8.96695	146.5
8.73255	1280	8.93963	162.938	8.93963	141.625	8.93963	64.1875	8.92605	248.938	8.96679	154
8.73194	1510	8.93948	163.375	8.93947	136.75	8.93948	67.0625	8.92589	226	8.96664	159.5
8.73133	1366	8.93932	156	8.93932	135.375	8.93932	73.75	8.92574	222.062	8.96649	158.25
8.73072	1542	8.93917	139.625	8.93917	135.625	8.93917	78	8.92559	231.625	8.96633	153.5
8.73011	1926	8.93902	117.875	8.93902	137.75	8.93902	79.125	8.92544	245.875	8.96618	154.5
8.7295	1260	8.93887	95.875	8.93886	141.75	8.93887	83.1875	8.92528	263.938	8.96603	163.25
8.72888	1352	8.93871	79.1875	8.93871	142.5	8.93871	92.625	8.92513	287.688	8.96588	173.5
8.72827	990	8.93856	73.75	8.93856	135.5	8.93856	102.188	8.92498	311.875	8.96572	176.75
8.72766	2966	8.93841	79.6875	8.93841	121.75	8.93841	108.312	8.92482	329.188	8.96557	172.5
8.72705	3670	8.93825	90	8.93825	105.5	8.93825	116.812	8.92467	337.812	8.96542	166.25
8.72644	5142	8.9381	97.25	8.9381	87.875	8.9381	135.312	8.92452	339.875	8.96527	161.5
8.72583	7662	8.93795	101.875	8.93795	68.625	8.93795	162.812	8.92437	333.562	8.96511	156.25
8.72522	7880	8.9378	108.375	8.93779	50.625	8.9378	189.75	8.92421	317.25	8.96496	150.25
8.72461	8366	8.93764	117.062	8.93764	40.125	8.93764	207.5	8.92406	297.125	8.96481	145
8.724	8536	8.93749	124.375	8.93749	41.5	8.93749	213.75	8.92391	284.188	8.96465	140.5
8.72338	7444	8.93734	129.875	8.93734	53.875	8.93734	210.562	8.92376	280.25	8.9645	134.75
8.72277	5644	8.93719	136.188	8.93718	73.375	8.93719	200.688	8.9236	276.562	8.96435	126.75
8.72216	4190	8.93703	140.438	8.93703	94.125	8.93703	185.75	8.92345	268.625	8.9642	122.5
8.72155	3476	8.93688	133.938	8.93688	110.375	8.93688	167.688	8.9233	263.625	8.96404	124.25
8.72094	2732	8.93673	114.938	8.93673	119.5	8.93673	151.125	8.92314	270.875	8.96389	130.5
8.72033	1856	8.93657	93.5	8.93657	123.5	8.93657	140.812	8.92299	288.438	8.96374	138
8.71972	1888	8.93642	80.0625	8.93642	125.125	8.93642	136.938	8.92284	307.188	8.96358	147.5
8.71911	1978	8.93627	74.3125	8.93627	124.875	8.93627	133.938	8.92269	321.062	8.96343	155
8.71849	2388	8.93612	69.5625	8.93611	124.75	8.93612	129.188	8.92253	330.812	8.96328	153.5
8.71788	1804	8.93596	65.4375	8.93596	127.625	8.93596	127.562	8.92238	336.812	8.96313	139.25
8.71727	2262	8.93581	68.5625	8.93581	129	8.93581	134.188	8.92223	337.562	8.96297	120
8.71666	1666	8.93566	80.1875	8.93566	119.5	8.93566	143.625	8.92208	333.062	8.96282	107.5
8.71605	1046	8.93551	91.75	8.9355	96.375	8.9355	144.312	8.92192	326.812	8.96267	104
8.71544	1516	8.93535	94.1875	8.93535	72.125	8.93535	133.25	8.92177	321.25	8.96252	99
8.71483	650	8.9352	88.75	8.9352	62.125	8.9352	119.188	8.92162	315.125	8.96236	87.75
8.71422	1598	8.93505	84.375	8.93505	68.375	8.93505	111.125	8.92146	306.875	8.96221	74.5
8.7136	1576	8.93489	86.4375	8.93489	81.5	8.93489	109.938	8.92131	298.5	8.96206	67
8.71299	858	8.93474	90.8125	8.93474	95.75	8.93474	112.812	8.92116	294.438	8.9619	65
8.71238	-88	8.93459	89.25	8.93459	112.125	8.93459	118.25	8.92101	298.25	8.96175	64.25
8.71177	604	8.93444	80.0625	8.93443	127.125	8.93444	122.5	8.92085	309.375	8.9616	65.5
8.71116	862	8.93428	69.5	8.93428	131.75	8.93428	118.562	8.9207	323.438	8.96145	70
8.71055	1092	8.93413	63.4375	8.93413	124.75	8.93413	103.875	8.92055	332.875	8.96129	74.75
8.70994	1096	8.93398	60.9375	8.93398	115.375	8.93398	85.9375	8.92039	330.625	8.96114	75
8.70933	1302	8.93382	58.75	8.93382	108.625	8.93382	75.5625	8.92024	315.312	8.96099	70
8.70872	1874	8.93367	60.0625	8.93367	99.125	8.93367	76.1875	8.92009	292.5	8.96084	64.75
8.7081	1678	8.93352	72.375	8.93352	81.5	8.93352	82.125	8.91994	272	8.96068	63.5
8.70749	1730	8.93337	93.5625	8.93336	62.25	8.93337	84.9375	8.91978	262.188	8.96053	63.25
8.70688	1370	8.93321	109.312	8.93321	51.875	8.93321	78	8.91963	265.875	8.96038	61.75
8.70627	1424	8.93306	110.438	8.93306	53.875	8.93306	60.875	8.91948	279.312	8.96022	59.5
8.70566	1852	8.93291	105.25	8.93291	63.375	8.93291	41.875	8.91933	294.5	8.96007	61.75
8.70505	1382	8.93276	107.688	8.93275	77.5	8.93276	33.875	8.91917	304.812	8.95992	70.25
8.70444	1304	8.9326	114.875	8.9326	92.25	8.9326	41.8125	8.91902	309.875	8.95977	82.25
8.70383	1802	8.93245	109.688	8.93245	102.5	8.93245	56.8125	8.91887	313.312	8.95961	93.75
8.70321	2150	8.9323	84.125	8.9323	106.125	8.9323	66.8125	8.91871	318.062	8.95946	100.5
8.7026	1652	8.93214	51.625	8.93214	108.375	8.93214	70.5625	8.91856	323.062	8.95931	100.75
8.70199	1732	8.93199	30.1875	8.93199	112.875	8.93199	77.9375	8.91841	326.625	8.95916	96.5
8.70138	1304	8.93184	23.375	8.93184	116	8.93184	96	8.91826	328.688	8.959	91.5
8.70077	1684	8.93169	24.625	8.93168	116.5	8.93169	120.812	8.9181	329.5	8.95885	90.25
8.70016	1776	8.93153	32.6875	8.93153	123.375	8.93153	141.5	8.91795	327.75	8.9587	93.5
8.69955	1338	8.93138	51.6875	8.93138	143.25	8.93138	149.5	8.9178	323.188	8.95854	96.75
8.69894	-54	8.93123	80.5	8.93123	168.375	8.93123	142.438	8.91765	318.875	8.95839	98
8.69832	342	8.93108	110.688	8.93107	182.75	8.93108	124	8.91749	317.688	8.95824	100
8.69771	628	8.93092	135.438	8.93092	182.75	8.93092	100.688	8.91734	317.062	8.95809	103.25
8.6971	1308	8.93077	154.188	8.93077	178.875	8.93077	78.375	8.91719	310.688	8.95793	103.75
8.69649	1270	8.93062	167.812	8.93062	176.875	8.93062	59.25	8.91703	295.875	8.95778	96.25
8.69588	1240	8.93046	176.062	8.93046	170.875	8.93046	43.6875	8.91688	275.688	8.95763	83.5
8.69527	1750	8.93031	181.812	8.93031	155.625	8.93031	33	8.91673	255.75	8.95748	76.25
8.69466	1780	8.93016	190.062	8.93016	136.375	8.93016	29.4375	8.91658	241.5	8.95732	77.25
8.69405	1700	8.93001	200.5	8.93	123.125	8.93001	33.5	8.91642	237.938	8.95717	80.75
8.69344	1660	8.92985	206.875	8.92985	119.25	8.92985	41.9375	8.91627	246.188	8.95702	77.5
8.69282	1456	8.9297	204.312	8.9297	124.375	8.9297	50.0625	8.91612	259.375	8.95686	66.75
8.69221	1818	8.92955	194.062	8.92955	135.625	8.92955	53.8125	8.91597	266.688	8.95671	53.25
8.6916	1094	8.9294	179.562	8.92939	147.25	8.9294	52.6875	8.91581	264.5	8.95656	41
8.69099	732	8.92924	163.125	8.92924	152.625	8.92924	48.75	8.91566	259.938	8.95641	30.25
8.69038	-170	8.92909	148.562	8.92909	151.625	8.92909	43.625	8.91551	261.875	8.95625	21
8.68977	848	8.92894	142	8.92894	150.375	8.92894	38.1875	8.91535	271.25	8.9561	15.25
8.68916	1332	8.92878	145.062	8.92878	149.625	8.92878	35	8.9152	283.938	8.95595	14.5
8.68855	1822	8.92863	152.625	8.92863	143	8.92863	40.4375	8.91505	298.438	8.95579	18.75
8.68793	2268	8.92848	160.438	8.92848	127.875	8.92848	57.75	8.9149	314.875	8.95564	24.25
8.68732	3380	8.92833	170	8.92832	114.5	8.92833	79.75	8.91474	328.375	8.95549	26
8.68671	2444	8.92817	181.75	8.92817	114	8.92817	93.5	8.91459	332.312	8.95534	23.5
8.6861	2002	8.92802	189	8.92802	126.625	8.92802	93.125	8.91444	325.875	8.95518	21.5
8.68549	1648	8.92787	184.625	8.92787	146	8.92787	84.1875	8.91429	314.625	8.95503	28.25
8.68488	880	8.92772	169.812	8.92771	168.375	8.92771	73	8.91413	303.5	8.95488	42.75
8.68427	1280	8.92756	152	8.92756	190.75	8.92756	58.5	8.91398	293.75	8.95473	58
8.68366	1854	8.92741	135.438	8.92741	206.25	8.92741	39.0625	8.91383	288	8.95457	69.75
8.68304	1724	8.92726	120	8.92726	209.375	8.92726	21.9375	8.91367	291.625	8.95442	82.75
8.68243	2396	8.9271	106.188	8.9271	205.625	8.9271	18.875	8.91352	304.938	8.95427	96.5
8.68182	2450	8.92695	94.9375	8.92695	203.5	8.92695	32.5625	8.91337	319.75	8.95411	101.75
8.68121	2854	8.9268	83.25	8.9268	203	8.9268	54.125	8.91322	326.625	8.95396	90.75
8.6806	2112	8.92665	68.875	8.92664	198.25	8.92665	73.125	8.91306	323.5	8.95381	71.25
8.67999	2116	8.92649	56.9375	8.92649	191.5	8.92649	84.5	8.91291	314.062	8.95366	58.25
8.67938	2400	8.92634	54.6875	8.92634	192	8.92634	86.5	8.91276	301.688	8.9535	54.25
8.67877	2784	8.92619	60.1875	8.92619	200.25	8.92619	76.9375	8.9126	288.75	8.95335	49.75
8.67815	1830	8.92604	62.125	8.92603	204.25	8.92603	56.8125	8.91245	279.312	8.9532	41.25
8.67754	1058	8.92588	53.9375	8.92588	196.75	8.92588	34.4375	8.9123	277	8.95305	36.75
8.67693	792	8.92573	41.1875	8.92573	187.875	8.92573	21.6875	8.91215	280.125	8.95289	41.5
8.67632	1194	8.92558	34.5625	8.92557	189.75	8.92558	25.75	8.91199	283.875	8.95274	47.75
8.67571	652	8.92542	39.125	8.92542	197.5	8.92542	43.25	8.91184	285.688	8.95259	47.75
8.6751	848	8.92527	55	8.92527	195.125	8.92527	65	8.91169	287	8.95243	43
8.67449	1290	8.92512	80.0625	8.92512	177.125	8.92512	84.6875	8.91154	286.938	8.95228	40.75
8.67388	2384	8.92497	109.125	8.92496	155.125	8.92497	102.562	8.91138	282.188	8.95213	40
8.67327	1306	8.92481	133.438	8.92481	143	8.92481	119.938	8.91123	272.5	8.95198	34.5
8.67265	1564	8.92466	147.438	8.92466	140.5	8.92466	131.812	8.91108	262.375	8.95182	25.75
8.67204	2042	8.92451	153.938	8.92451	138.125	8.92451	129.375	8.91092	256.25	8.95167	23.75
8.67143	1780	8.92435	161.312	8.92435	130.375	8.92435	111.062	8.91077	253.688	8.95152	37.5
8.67082	1360	8.9242	173.875	8.9242	119.125	8.9242	86.8125	8.91062	252.062	8.95137	60
8.67021	1454	8.92405	186.125	8.92405	106.75	8.92405	67.5	8.91047	250.75	8.95121	77.5
8.6696	-212	8.9239	186.688	8.92389	93.125	8.9239	54.5	8.91031	251.25	8.95106	79.25
8.66899	58	8.92374	168.125	8.92374	77.5	8.92374	42.375	8.91016	253.875	8.95091	69.25
8.66838	184	8.92359	135.688	8.92359	62	8.92359	30.75	8.91001	258.312	8.95075	55
8.66776	186	8.92344	106.625	8.92344	51.625	8.92344	27.1875	8.90986	263.75	8.9506	46.25
8.66715	304	8.92329	95.0625	8.92328	51.375	8.92329	37.0625	8.9097	267.625	8.95045	45.5
8.66654	546	8.92313	99	8.92313	64	8.92313	53.8125	8.90955	266.312	8.9503	52.75
8.66593	264	8.92298	105.75	8.92298	86.625	8.92298	64.375	8.9094	260	8.95014	67
8.66532	22	8.92283	107.062	8.92283	107	8.92283	61.5625	8.90924	253.25	8.94999	84.75
8.66471	-22	8.92267	105.188	8.92267	110.75	8.92267	50.625	8.90909	248.375	8.94984	97.25
8.6641	-36	8.92252	103.438	8.92252	96.25	8.92252	41.875	8.90894	239.625	8.94969	98
8.66349	-360	8.92237	99.625	8.92237	81	8.92237	38.5	8.90879	220.688	8.94953	90.75
8.66287	852	8.92222	90.8125	8.92221	86.125	8.92222	34.8125	8.90863	195.562	8.94938	86.25
8.66226	796	8.92206	79.5	8.92206	113.5	8.92206	25.375	8.90848	177.125	8.94923	88.25
8.66165	-12	8.92191	70.6875	8.92191	142.75	8.92191	13.625	8.90833	174.062	8.94907	91.25
8.66104	912	8.92176	69.3125	8.92176	151.625	8.92176	8.4375	8.90818	184.25	8.94892	92.75
8.66043	730	8.92161	80.0625	8.9216	137.75	8.92161	14.3125	8.90802	202.312	8.94877	97.5
8.65982	726	8.92145	101.875	8.92145	114.25	8.92145	28.6875	8.90787	225.625	8.94862	109.5
8.65921	490	8.9213	121.875	8.9213	93.625	8.9213	44.75	8.90772	251.5	8.94846	120.25
8.6586	-126	8.92115	123.312	8.92115	79.5	8.92115	56.6875	8.90756	272.188	8.94831	119.25
8.65799	114	8.92099	105.062	8.92099	72.75	8.92099	60.0625	8.90741	283.312	8.94816	105.75
8.65737	-772	8.92084	84.4375	8.92084	74.25	8.92084	54.75	8.90726	290.188	8.948	90.25
8.65676	-38	8.92069	78.0625	8.92069	82	8.92069	47.625	8.90711	302.375	8.94785	78.5
8.65615	-288	8.92054	86.125	8.92053	89.125	8.92054	46.75	8.90695	319.562	8.9477	67.5
8.65554	856	8.92038	102.125	8.92038	90.25	8.92038	51.5625	8.9068	332.062	8.94755	56.5
8.65493	1142	8.92023	126.125	8.92023	87.375	8.92023	53.75	8.90665	332.875	8.94739	54.5
8.65432	926	8.92008	157.75	8.92008	85.875	8.92008	50.3125	8.9065	325.875	8.94724	64.5
8.65371	590	8.91993	185.375	8.91992	89.75	8.91992	48.9375	8.90634	318.25	8.94709	78.25
8.6531	916	8.91977	195.875	8.91977	97.5	8.91977	56.125	8.90619	312.875	8.94694	82
8.65248	926	8.91962	191.312	8.91962	104.5	8.91962	66	8.90604	308.75	8.94678	77.75
8.65187	630	8.91947	183.75	8.91947	106.375	8.91947	65.75	8.90588	307.875	8.94663	76.25
8.65126	1140	8.91931	176.5	8.91931	100.875	8.91931	50.875	8.90573	313.25	8.94648	82.25
8.65065	1392	8.91916	163	8.91916	89.625	8.91916	29.1875	8.90558	323.688	8.94632	88.25
8.65004	308	8.91901	143.5	8.91901	75.875	8.91901	12.3125	8.90543	332	8.94617	87
8.64943	122	8.91886	129.25	8.91885	63.125	8.91886	6.75	8.90527	330.75	8.94602	80.75
8.64882	442	8.9187	126.25	8.9187	53.375	8.9187	11.5625	8.90512	319.25	8.94587	76.25
8.64821	286	8.91855	127.438	8.91855	49.375	8.91855	19.875	8.90497	304.25	8.94571	74.25
8.64759	118	8.9184	125.312	8.9184	53.125	8.9184	24.5625	8.90481	294.75	8.94556	73
8.64698	600	8.91825	121.375	8.91824	64	8.91824	25.25	8.90466	293.875	8.94541	74.25
8.64637	628	8.91809	118.812	8.91809	79.375	8.91809	29.625	8.90451	298.812	8.94526	81.5
8.64576	746	8.91794	115.688	8.91794	97.375	8.91794	42.75	8.90436	306	8.9451	92.25
8.64515	776	8.91779	109.5	8.91778	115	8.91779	59.8125	8.9042	315.188	8.94495	101
8.64454	1320	8.91763	102.125	8.91763	125.75	8.91763	71.8125	8.90405	325.875	8.9448	104.75
8.64393	594	8.91748	94.3125	8.91748	124.5	8.91748	77.875	8.9039	333.812	8.94464	110
8.64332	148	8.91733	82.5	8.91733	114.125	8.91733	83.8125	8.90375	334.75	8.94449	119.5
8.64271	590	8.91718	65	8.91717	105.25	8.91718	91.4375	8.90359	332.125	8.94434	131
8.64209	1202	8.91702	47.8125	8.91702	106	8.91702	96.125	8.90344	333.188	8.94419	138
8.64148	724	8.91687	37	8.91687	115.375	8.91687	94.875	8.90329	337.875	8.94403	138
8.64087	1044	8.91672	32.3125	8.91672	128.25	8.91672	89.5	8.90313	336.188	8.94388	132.5
8.64026	604	8.91656	32.6875	8.91656	141.75	8.91656	82.6875	8.90298	320.25	8.94373	125.75
8.63965	772	8.91641	41.1875	8.91641	154	8.91641	74.4375	8.90283	294.125	8.94358	124
8.63904	1212	8.91626	59.25	8.91626	160.125	8.91626	66.125	8.90268	269.562	8.94342	129.25
8.63843	1202	8.91611	81.625	8.9161	156.625	8.91611	60.6875	8.90252	253.875	8.94327	138.75
8.63782	1416	8.91595	101.812	8.91595	147.625	8.91595	58.125	8.90237	247	8.94312	144.75
8.6372	1068	8.9158	118.75	8.9158	143.625	8.9158	55.5625	8.90222	245.938	8.94296	142.5
8.63659	952	8.91565	134.312	8.91565	151.5	8.91565	52.125	8.90207	248.75	8.94281	136.5
8.63598	564	8.9155	147	8.91549	169.625	8.9155	50.875	8.90191	254.688	8.94266	131.75
8.63537	126	8.91534	154.875	8.91534	190.75	8.91534	53.4375	8.90176	264	8.94251	128
8.63476	966	8.91519	159.25	8.91519	207.375	8.91519	56.6875	8.90161	277.312	8.94235	120.5
8.63415	1218	8.91504	160.688	8.91504	213.875	8.91504	57.625	8.90145	292.625	8.9422	109.75
8.63354	760	8.91488	154.438	8.91488	208.375	8.91488	56.625	8.9013	305.375	8.94205	102.25
8.63293	360	8.91473	137.75	8.91473	193.5	8.91473	54.375	8.90115	311.75	8.94189	100.25
8.63231	926	8.91458	118.125	8.91458	176.875	8.91458	49.1875	8.901	312	8.94174	99.25
8.6317	1260	8.91443	107.875	8.91442	167.25	8.91443	40.375	8.90084	307.688	8.94159	96.5
8.63109	700	8.91427	111.375	8.91427	168.625	8.91427	32.125	8.90069	299.312	8.94144	95.25
8.63048	400	8.91412	122.562	8.91412	177.375	8.91412	29.0625	8.90054	288.938	8.94128	98
8.62987	872	8.91397	133.125	8.91397	184.75	8.91397	31	8.90039	283	8.94113	101.75
8.62926	900	8.91382	138.562	8.91381	183.125	8.91382	31.875	8.90023	285.375	8.94098	98.25
8.62865	1058	8.91366	137.438	8.91366	172.75	8.91366	26.875	8.90008	291	8.94083	84.5
8.62804	1242	8.91351	132.375	8.91351	161.125	8.91351	18.4375	8.89993	290.062	8.94067	63
8.62743	1626	8.91336	131.438	8.91336	154.25	8.91336	16.25	8.89977	280.625	8.94052	39.5
8.62681	830	8.9132	141.688	8.9132	151.625	8.9132	30.1875	8.89962	270.312	8.94037	21.5
8.6262	1280	8.91305	159.5	8.91305	151.125	8.91305	58.375	8.89947	266.125	8.94021	13
8.62559	1668	8.9129	172.812	8.9129	152.5	8.9129	84.9375	8.89932	265.812	8.94006	15.25
8.62498	1958	8.91275	173.125	8.91274	155.75	8.91275	93.4375	8.89916	263.625	8.93991	20.75
8.62437	1296	8.91259	163.312	8.91259	156.5	8.91259	83.3125	8.89901	259.75	8.93976	26
8.62376	1098	8.91244	151.875	8.91244	150.5	8.91244	69.3125	8.89886	260.125	8.9396	33.25
8.62315	898	8.91229	143.438	8.91229	138	8.91229	63.6875	8.89871	269.125	8.93945	48.5
8.62254	1382	8.91214	138.688	8.91213	126	8.91214	66.1875	8.89855	283.938	8.9393	70.5
8.62192	1238	8.91198	138.062	8.91198	118.875	8.91198	70.5625	8.8984	298.438	8.93915	92.5
8.62131	810	8.91183	141.562	8.91183	116.75	8.91183	73.6875	8.89825	308.375	8.93899	108.5
8.6207	506	8.91168	145.875	8.91168	118.375	8.91168	74.4375	8.89809	313.75	8.93884	116
8.62009	1660	8.91152	144.562	8.91152	123.75	8.91152	68.0625	8.89794	315.688	8.93869	116
8.61948	1696	8.91137	133.812	8.91137	130.625	8.91137	50.5	8.89779	314.312	8.93853	110.75
8.61887	1036	8.91122	115.375	8.91122	136	8.91122	25.4375	8.89764	310.625	8.93838	103.75
8.61826	606	8.91107	95.0625	8.91106	140.375	8.91107	1.5625	8.89748	308.812	8.93823	99.75
8.61765	1750	8.91091	77.625	8.91091	149.375	8.91091	-15.1875	8.89733	312.688	8.93808	102.75
8.61703	2216	8.91076	63.5	8.91076	166.125	8.91076	-24.375	8.89718	320.25	8.93792	112.25
8.61642	2314	8.91061	49.6875	8.91061	185.25	8.91061	-25.875	8.89703	324.5	8.93777	126
8.61581	1262	8.91046	33.875	8.91045	197.625	8.91045	-18.625	8.89687	322.812	8.93762	136
8.6152	1738	8.9103	16.125	8.9103	198.625	8.9103	-2.9375	8.89672	321.062	8.93747	135.75
8.61459	1378	8.91015	-2.375	8.91015	190.25	8.91015	19.4375	8.89657	325.562	8.93731	125.25
8.61398	1692	8.91	-18.9375	8.90999	175.625	8.91	45.125	8.89641	334.25	8.93716	105.75
8.61337	1396	8.90984	-29.5	8.90984	158.125	8.90984	67.6875	8.89626	338.812	8.93701	81.75
8.61276	1666	8.90969	-30.6875	8.90969	142.25	8.90969	77.9375	8.89611	334.938	8.93685	55.25
8.61214	1552	8.90954	-24.8125	8.90954	132.625	8.90954	72.1875	8.89596	325.562	8.9367	33
8.61153	1656	8.90939	-18.0625	8.90938	127.625	8.90939	58.3125	8.8958	316.125	8.93655	22.75
8.61092	1992	8.90923	-14.125	8.90923	121.25	8.90923	48.25	8.89565	310.312	8.9364	27
8.61031	2210	8.90908	-11.625	8.90908	110.25	8.90908	43.8125	8.8955	309.438	8.93624	39.5
8.6097	1334	8.90893	-8.875	8.90893	98.125	8.90893	35	8.89534	311	8.93609	49.5
8.60909	824	8.90878	-7.3125	8.90877	91.375	8.90877	17.1875	8.89519	310.75	8.93594	55.5
8.60848	90	8.90862	-7.3125	8.90862	92	8.90862	0.0625	8.89504	308.938	8.93579	60
8.60787	632	8.90847	-3.8125	8.90847	96.125	8.90847	-3.625	8.89489	313	8.93563	62.25
8.60726	984	8.90832	7.1875	8.90831	100	8.90832	5.5625	8.89473	327.75	8.93548	55
8.60664	1368	8.90816	23.3125	8.90816	102.125	8.90816	16.25	8.89458	344.562	8.93533	39.25
8.60603	770	8.90801	37.625	8.90801	102.625	8.90801	20.9375	8.89443	347.188	8.93517	25.75
8.60542	814	8.90786	46.9375	8.90786	98.75	8.90786	22.875	8.89428	330.125	8.93502	27
8.60481	956	8.90771	53.6875	8.9077	88.875	8.90771	26.5625	8.89412	304.25	8.93487	42
8.6042	904	8.90755	59.625	8.90755	77.75	8.90755	29.875	8.89397	283.438	8.93472	61.75
8.60359	1854	8.9074	63.6875	8.9074	75	8.9074	28.9375	8.89382	270.562	8.93456	81.25
8.60298	1924	8.90725	64.125	8.90725	88.125	8.90725	26.75	8.89366	262.625	8.93441	103.25
8.60237	2106	8.90709	60.25	8.90709	111.75	8.90709	30.9375	8.89351	261	8.93426	128.75
8.60175	1882	8.90694	51.375	8.90694	131.125	8.90694	43.875	8.89336	270.625	8.9341	151.25
8.60114	2342	8.90679	39.5625	8.90679	134.625	8.90679	58.9375	8.89321	292.5	8.93395	160.25
8.60053	1942	8.90664	29.6875	8.90663	124.625	8.90664	67.125	8.89305	320.5	8.9338	151.25
8.59992	1678	8.90648	26.125	8.90648	112.75	8.90648	65.8125	8.8929	346.438	8.93365	129.75
8.59931	1354	8.90633	27.625	8.90633	107	8.90633	59.25	8.89275	363.438	8.93349	105.25
8.5987	1380	8.90618	30.3125	8.90618	106.125	8.90618	52.8125	8.8926	367.75	8.93334	82.5
8.59809	1304	8.90603	33.4375	8.90602	106.125	8.90603	48.6875	8.89244	361.062	8.93319	61.25
8.59748	1060	8.90587	39.9375	8.90587	109.625	8.90587	45.375	8.89229	350.25	8.93304	42
8.59686	1058	8.90572	50.6875	8.90572	123.125	8.90572	40.5	8.89214	341	8.93288	29
8.59625	1140	8.90557	62.625	8.90557	147	8.90557	32.0625	8.89198	333.688	8.93273	24.75
8.59564	884	8.90541	72.9375	8.90541	173	8.90541	20.1875	8.89183	326.562	8.93258	28
8.59503	1208	8.90526	81.3125	8.90526	191.125	8.90526	6.9375	8.89168	322	8.93242	32.75
8.59442	1142	8.90511	88.5	8.90511	195.75	8.90511	-4.8125	8.89153	324.625	8.93227	32.25
8.59381	872	8.90496	96.3125	8.90495	186.375	8.90496	-12.3125	8.89137	335.562	8.93212	21.5
8.5932	1678	8.9048	107.5	8.9048	166	8.9048	-13.875	8.89122	350.188	8.93197	-0.5
8.59259	1364	8.90465	122.125	8.90465	142.75	8.90465	-9.875	8.89107	360.875	8.93181	-27.75
8.59198	654	8.9045	134.938	8.9045	127.75	8.9045	-2.625	8.89092	361.875	8.93166	-47
8.59136	634	8.90435	139.188	8.90434	128.5	8.90435	4	8.89076	353.062	8.93151	-48.5
8.59075	1122	8.90419	133.375	8.90419	142.5	8.90419	5.6875	8.89061	340.188	8.93136	-34
8.59014	658	8.90404	121.25	8.90404	160.375	8.90404	-0.875	8.89046	329.75	8.9312	-15.75
8.58953	898	8.90389	105.938	8.90388	176.125	8.90389	-13.5	8.8903	321.312	8.93105	-3.25
8.58892	400	8.90373	88	8.90373	191.75	8.90373	-22.875	8.89015	306.375	8.9309	5.75
8.58831	906	8.90358	71.125	8.90358	210.5	8.90358	-19.0625	8.89	280.75	8.93074	19.25
8.5877	496	8.90343	62.3125	8.90343	228.875	8.90343	-0.4375	8.88985	253.875	8.93059	38.75
8.58709	576	8.90328	65.5625	8.90327	239.25	8.90328	22.875	8.88969	243.188	8.93044	58.25
8.58647	696	8.90312	79.375	8.90312	235.625	8.90312	38.8125	8.88954	256.875	8.93029	68.5
8.58586	428	8.90297	99.9375	8.90297	218.75	8.90297	42.125	8.88939	286.75	8.93013	64.25
8.58525	488	8.90282	122.062	8.90282	194.5	8.90282	36.3125	8.88924	315.625	8.92998	45.75
8.58464	890	8.90267	137.75	8.90266	170.625	8.90266	28.8125	8.88908	331.188	8.92983	23.25
8.58403	1170	8.90251	139.312	8.90251	152.375	8.90251	27.9375	8.88893	330.438	8.92968	10.25
8.58342	2246	8.90236	127.812	8.90236	142	8.90236	39.8125	8.88878	319.438	8.92952	9.25
8.58281	1758	8.90221	113.312	8.9022	139	8.90221	61.6875	8.88862	308.062	8.92937	13.5
8.5822	208	8.90205	103.625	8.90205	140.75	8.90205	79.5	8.88847	305.625	8.92922	12
8.58158	116	8.9019	96.5625	8.9019	145.5	8.9019	80.3125	8.88832	313.938	8.92906	3.5
8.58097	292	8.90175	87.125	8.90175	152.125	8.90175	67.625	8.88817	326.062	8.92891	-5.25
8.58036	646	8.9016	77.0625	8.90159	160.5	8.9016	58.375	8.88801	330.375	8.92876	-9.5
8.57975	1298	8.90144	72.625	8.90144	169.625	8.90144	62.75	8.88786	320.812	8.92861	-9.75
8.57914	838	8.90129	76.75	8.90129	177.75	8.90129	72.875	8.88771	301.062	8.92845	-7
8.57853	782	8.90114	87	8.90114	182.25	8.90114	77.1875	8.88755	280.188	8.9283	1.5
8.57792	1334	8.90099	100.5	8.90098	182.5	8.90098	76.25	8.8874	264.125	8.92815	18.75
8.57731	980	8.90083	115.312	8.90083	179.625	8.90083	79.75	8.88725	252.75	8.928	41.5
8.5767	1374	8.90068	128.25	8.90068	174.25	8.90068	89.8125	8.8871	246.25	8.92784	63
8.57608	1320	8.90053	136.188	8.90052	164.875	8.90053	96.3125	8.88694	249.375	8.92769	77.75
8.57547	524	8.90037	139.938	8.90037	151.375	8.90037	88.6875	8.88679	267.625	8.92754	83.25
8.57486	562	8.90022	143.625	8.90022	136.75	8.90022	65.75	8.88664	297.625	8.92738	83
8.57425	642	8.90007	149.062	8.90007	123.875	8.90007	36.1875	8.88649	328.25	8.92723	81
8.57364	1310	8.89992	154.438	8.89991	110.5	8.89992	11.5625	8.88633	349.562	8.92708	82.25
8.57303	1382	8.89976	158	8.89976	91.75	8.89976	0.1875	8.88618	359.812	8.92693	83.25
8.57242	1758	8.89961	161.25	8.89961	69.125	8.89961	2.5	8.88603	361.312	8.92677	78.75
8.57181	1124	8.89946	167.375	8.89946	52.25	8.89946	11	8.88587	356.75	8.92662	70.5
8.57119	2148	8.8993	176.938	8.8993	51.375	8.8993	19.0625	8.88572	348.188	8.92647	66.75
8.57058	1112	8.89915	185.938	8.89915	66.5	8.89915	28.4375	8.88557	339	8.92631	70.5
8.56997	1078	8.899	188	8.899	88	8.899	45.5625	8.88542	331.062	8.92616	76.5
8.56936	2066	8.89885	179.312	8.89884	105.25	8.89885	70.25	8.88526	325.188	8.92601	77.5
8.56875	1876	8.89869	161.125	8.89869	113.625	8.89869	92.8125	8.88511	323.188	8.92586	75.5
8.56814	1220	8.89854	138.062	8.89854	114.75	8.89854	103.875	8.88496	327	8.9257	73.75
8.56753	992	8.89839	114.25	8.89839	111.875	8.89839	103.188	8.88481	334.25	8.92555	69.75
8.56692	562	8.89824	91.8125	8.89823	106.875	8.89824	97.625	8.88465	337.938	8.9254	57.75
8.5663	586	8.89808	74.0625	8.89808	98.125	8.89808	92.0625	8.8845	335.438	8.92525	39
8.56569	450	8.89793	62.8125	8.89793	84.625	8.89793	85.3125	8.88435	330.75	8.92509	23
8.56508	702	8.89778	53.6875	8.89778	69.25	8.89778	73.625	8.88419	327.875	8.92494	15.25
8.56447	792	8.89762	38.9375	8.89762	57.125	8.89762	55.4375	8.88404	326.062	8.92479	17.5
8.56386	490	8.89747	18.5625	8.89747	51.875	8.89747	33.75	8.88389	326.312	8.92463	29.75
8.56325	554	8.89732	4.875	8.89732	55	8.89732	14	8.88374	334.875	8.92448	51.5
8.56264	426	8.89717	10.5625	8.89716	67	8.89717	-0.25	8.88358	353.188	8.92433	76.25
8.56203	960	8.89701	31.9375	8.89701	86.25	8.89701	-7.9375	8.88343	368.938	8.92418	92.75
8.56142	478	8.89686	52.9375	8.89686	104.625	8.89686	-9.5625	8.88328	368.562	8.92402	99.25
8.5608	338	8.89671	64.125	8.89671	112.625	8.89671	-6.375	8.88313	354.125	8.92387	99.25
8.56019	760	8.89656	71.5	8.89655	109.875	8.89656	-2.875	8.88297	341.188	8.92372	97.5
8.55958	1078	8.8964	84.9375	8.8964	107.625	8.8964	-3.625	8.88282	339	8.92357	91
8.55897	1040	8.89625	104.625	8.89625	115.125	8.89625	-5.625	8.88267	344.188	8.92341	75.75
8.55836	948	8.8961	122.375	8.89609	127.625	8.8961	0.4375	8.88251	352.375	8.92326	55.75
8.55775	968	8.89594	132.25	8.89594	134.875	8.89594	18.125	8.88236	365.438	8.92311	38
8.55714	1386	8.89579	132.75	8.89579	136.375	8.89579	35.75	8.88221	381.812	8.92295	24.5
8.55653	944	8.89564	122.625	8.89564	139.75	8.89564	38.1875	8.88206	389.812	8.9228	12.25
8.55591	288	8.89549	102.188	8.89548	148.25	8.89549	24.3125	8.8819	379.875	8.92265	-0.25
8.5553	778	8.89533	81.1875	8.89533	156.875	8.89533	7	8.88175	356.75	8.9225	-15.5
8.55469	290	8.89518	74.875	8.89518	161.375	8.89518	-2.9375	8.8816	335.562	8.92234	-34.25
8.55408	314	8.89503	86.8125	8.89503	163.5	8.89503	-5.5	8.88145	325.625	8.92219	-55.25
8.55347	918	8.89488	102.375	8.89487	162.75	8.89488	-2.875	8.88129	325.562	8.92204	-72.75
8.55286	1564	8.89472	104.5	8.89472	152.625	8.89472	8.125	8.88114	328.125	8.92189	-78.75
8.55225	1146	8.89457	92.4375	8.89457	130	8.89457	28.3125	8.88099	328.125	8.92173	-71.25
8.55164	1412	8.89442	78.25	8.89441	103.5	8.89442	50.1875	8.88083	325.562	8.92158	-54.25
8.55102	1530	8.89426	66.5	8.89426	87.5	8.89426	63.8125	8.88068	325.125	8.92143	-34.5
8.55041	1794	8.89411	50.0625	8.89411	88	8.89411	67.1875	8.88053	331.125	8.92127	-19
8.5498	1818	8.89396	28.4375	8.89396	100.875	8.89396	64	8.88038	341.312	8.92112	-10.25
8.54919	1536	8.89381	17.25	8.8938	120.125	8.89381	56.125	8.88022	348.5	8.92097	-6.25
8.54858	866	8.89365	29.625	8.89365	140.125	8.89365	43	8.88007	349.75	8.92082	0.75
8.54797	670	8.8935	56.625	8.8935	157.875	8.8935	25.5625	8.87992	349.812	8.92066	15
8.54736	1194	8.89335	75.75	8.89335	170.625	8.89335	6.875	8.87976	353.625	8.92051	29.75
8.54675	1382	8.8932	77.375	8.89319	179.5	8.89319	-10.8125	8.87961	358.062	8.92036	37.5
8.54613	1154	8.89304	72.5625	8.89304	185.625	8.89304	-26.0625	8.87946	358.438	8.92021	36.25
8.54552	1288	8.89289	73.875	8.89289	187	8.89289	-34.1875	8.87931	356.875	8.92005	31.25
8.54491	1414	8.89274	80.875	8.89273	179.875	8.89274	-30.5625	8.87915	357.75	8.9199	24.25
8.5443	1110	8.89258	86.125	8.89258	166.5	8.89258	-17.0625	8.879	359.812	8.91975	13
8.54369	1160	8.89243	86.5625	8.89243	155.125	8.89243	-0.6875	8.87885	356.625	8.91959	0.5
8.54308	1636	8.89228	82.4375	8.89228	152.5	8.89228	12.25	8.8787	347.562	8.91944	-3.5
8.54247	1298	8.89213	72.8125	8.89212	158.125	8.89213	19.5	8.87854	339.438	8.91929	4
8.54186	498	8.89197	58.375	8.89197	166.875	8.89197	17.75	8.87839	338.625	8.91914	16.25
8.54125	1082	8.89182	45.25	8.89182	175	8.89182	3.75	8.87824	343.688	8.91898	20.25
8.54063	924	8.89167	40.75	8.89167	182	8.89167	-17.375	8.87808	348	8.91883	15
8.54002	174	8.89151	46.375	8.89151	188.5	8.89151	-30.625	8.87793	345.812	8.91868	7.25
8.53941	858	8.89136	56.5625	8.89136	194.75	8.89136	-22.8125	8.87778	336.188	8.91852	3.25
8.5388	1056	8.89121	65	8.89121	199.75	8.89121	1.875	8.87763	323.875	8.91837	1.5
8.53819	1396	8.89106	68	8.89105	200.75	8.89106	26.625	8.87747	316.5	8.91822	-1
8.53758	1564	8.8909	67.125	8.8909	195.125	8.8909	39.75	8.87732	316.438	8.91807	-4
8.53697	1062	8.89075	71.75	8.89075	185.125	8.89075	44.75	8.87717	317.875	8.91791	0
8.53636	1304	8.8906	92.25	8.8906	180.375	8.8906	51.6875	8.87702	314.375	8.91776	14.75
8.53574	1400	8.89045	126.688	8.89044	189.125	8.89045	62.5625	8.87686	307.562	8.91761	32.75
8.53513	974	8.89029	157.875	8.89029	208	8.89029	70.375	8.87671	302.438	8.91746	40.5
8.53452	354	8.89014	170.062	8.89014	223	8.89014	69.6875	8.87656	296.25	8.9173	33.5
8.53391	744	8.88999	165.688	8.88999	223.125	8.88999	64.3125	8.8764	281.75	8.91715	22.5
8.5333	1010	8.88983	161.188	8.88983	210.75	8.88983	63.25	8.87625	260.375	8.917	20.25
8.53269	802	8.88968	166.125	8.88968	195.5	8.88968	71.6875	8.8761	245.312	8.91684	30
8.53208	428	8.88953	175.062	8.88953	182.375	8.88953	87.25	8.87595	244.75	8.91669	44
8.53147	866	8.88938	178.438	8.88937	168.5	8.88938	101.562	8.87579	252.125	8.91654	59
8.53085	324	8.88922	174	8.88922	152.125	8.88922	106.75	8.87564	256.625	8.91639	73.75
8.53024	1000	8.88907	166.625	8.88907	135.625	8.88907	101.188	8.87549	258.812	8.91623	88
8.52963	1926	8.88892	161.75	8.88892	120.75	8.88892	90.375	8.87534	265.812	8.91608	98.5
8.52902	2112	8.88877	162.125	8.88876	105.125	8.88877	80.875	8.87518	277.25	8.91593	106
8.52841	1396	8.88861	166.812	8.88861	91.5	8.88861	74.3125	8.87503	284	8.91578	113.5
8.5278	1840	8.88846	170.688	8.88846	90.75	8.88846	70.875	8.87488	283.562	8.91562	121.25
8.52719	1766	8.88831	167.562	8.8883	109	8.88831	75.1875	8.87472	284.75	8.91547	122.5
8.52658	1346	8.88815	155.875	8.88815	138.25	8.88815	92.8125	8.87457	296.25	8.91532	113.75
8.52597	2004	8.888	140.562	8.888	163.875	8.888	120.625	8.87442	314.688	8.91516	103.5
8.52535	2082	8.88785	127.875	8.88785	182.5	8.88785	144.75	8.87427	328.312	8.91501	99.5
8.52474	2414	8.8877	119.75	8.88769	200.75	8.8877	154.375	8.87411	331.312	8.91486	104.25
8.52413	2694	8.88754	113.125	8.88754	219.75	8.88754	150.938	8.87396	328.438	8.91471	111
8.52352	2232	8.88739	104.562	8.88739	227.875	8.88739	141.562	8.87381	327.75	8.91455	111.25
8.52291	2720	8.88724	93.3125	8.88724	215.625	8.88724	130.75	8.87366	331.938	8.9144	103.75
8.5223	2500	8.88709	81.75	8.88708	190	8.88709	120.188	8.8735	338.875	8.91425	92
8.52169	2432	8.88693	72.875	8.88693	168.5	8.88693	113.375	8.87335	346.375	8.9141	85.25
8.52108	1834	8.88678	67.25	8.88678	160.125	8.88678	111.75	8.8732	355.188	8.91394	91.25
8.52046	2010	8.88663	63.5	8.88662	163.625	8.88663	109.938	8.87304	364.562	8.91379	106
8.51985	1834	8.88647	62.1875	8.88647	173.625	8.88647	101.188	8.87289	371.5	8.91364	119.75
8.51924	1520	8.88632	64.8125	8.88632	187.125	8.88632	85.125	8.87274	374	8.91348	126.25
8.51863	1492	8.88617	70.25	8.88617	200	8.88617	67.9375	8.87259	374.75	8.91333	127.25
8.51802	1596	8.88602	75.1875	8.88601	207	8.88602	55.3125	8.87243	376.812	8.91318	128.75
8.51741	544	8.88586	80.125	8.88586	204.5	8.88586	49.5625	8.87228	377.312	8.91303	131
8.5168	930	8.88571	90.5	8.88571	191.375	8.88571	50.375	8.87213	370.562	8.91287	129.75
8.51619	1352	8.88556	108.062	8.88556	167.5	8.88556	53.125	8.87198	359.062	8.91272	125.75
8.51557	1450	8.88541	124.75	8.8854	135.125	8.8854	50.6875	8.87182	353.125	8.91257	120.25
8.51496	1594	8.88525	131.125	8.88525	104.375	8.88525	40.75	8.87167	357.562	8.91242	113
8.51435	966	8.8851	128.875	8.8851	88.375	8.8851	29.8125	8.87152	364.062	8.91226	101.25
8.51374	1182	8.88495	126.562	8.88494	92.5	8.88495	23.6875	8.87136	363	8.91211	90.5
8.51313	1050	8.88479	125	8.88479	108.5	8.88479	18.0625	8.87121	358.75	8.91196	85.75
8.51252	100	8.88464	116.188	8.88464	123.875	8.88464	7.1875	8.87106	363.562	8.9118	87
8.51191	472	8.88449	97.1875	8.88449	133.125	8.88449	-3.8125	8.87091	381.625	8.91165	89.25
8.5113	476	8.88434	78.625	8.88433	137.75	8.88434	-3.875	8.87075	404.688	8.9115	87
8.51069	570	8.88418	74.4375	8.88418	140.875	8.88418	6.8125	8.8706	425.125	8.91135	81.5
8.51007	1032	8.88403	87.5625	8.88403	144.625	8.88403	16.5625	8.87045	441.875	8.91119	78.5
8.50946	1440	8.88388	109.5	8.88388	150.125	8.88388	18.75	8.87029	454.25	8.91104	84.25
8.50885	1592	8.88373	129.875	8.88372	155.375	8.88372	17.8125	8.87014	457.688	8.91089	102.25
8.50824	1556	8.88357	142.75	8.88357	155.25	8.88357	19.125	8.86999	450.188	8.91073	123.5
8.50763	1168	8.88342	146.812	8.88342	144.75	8.88342	21.125	8.86984	437.25	8.91058	135.25
8.50702	1204	8.88327	143.875	8.88326	127.375	8.88327	22.625	8.86968	425.812	8.91043	129.5
8.50641	966	8.88311	136.25	8.88311	111.375	8.88311	27.875	8.86953	417.625	8.91028	114.25
8.5058	814	8.88296	124.688	8.88296	101.625	8.88296	38.5625	8.86938	412.25	8.91012	102.25
8.50518	1698	8.88281	110.812	8.88281	95.75	8.88281	49.3125	8.86923	409.75	8.90997	97.5
8.50457	1924	8.88266	99.25	8.88265	90.75	8.88266	55.5	8.86907	406.875	8.90982	95
8.50396	1356	8.8825	93.625	8.8825	88.125	8.8825	58.375	8.86892	396.125	8.90967	95
8.50335	1300	8.88235	91	8.88235	90.875	8.88235	59.375	8.86877	375.375	8.90951	106.5
8.50274	994	8.8822	84	8.88219	96.625	8.8822	54.625	8.86861	355.438	8.90936	129.5
8.50213	560	8.88204	71.125	8.88204	101.125	8.88204	42.5	8.86846	348.375	8.90921	150.25
8.50152	162	8.88189	59.3125	8.88189	104.125	8.88189	29.5	8.86831	353.75	8.90905	154.25
8.50091	518	8.88174	55.6875	8.88174	109	8.88174	21.375	8.86816	360.375	8.9089	140.5
8.50029	50	8.88159	61.0625	8.88158	116.125	8.88159	15.5	8.868	360.125	8.90875	118
8.49968	-112	8.88143	73.375	8.88143	122.375	8.88143	6.6875	8.86785	352.562	8.9086	98.5
8.49907	596	8.88128	90.0625	8.88128	129	8.88128	-3.1875	8.8677	341.125	8.90844	87.25
8.49846	1316	8.88113	105.188	8.88113	141.875	8.88113	-9.0625	8.86755	330	8.90829	85.25
8.49785	1534	8.88098	111.625	8.88097	163.375	8.88098	-12.5	8.86739	325.188	8.90814	88.5
8.49724	898	8.88082	110.312	8.88082	186.125	8.88082	-19.25	8.86724	329.875	8.90799	88.5
8.49663	24	8.88067	110.25	8.88067	199.5	8.88067	-30.1875	8.86709	338.562	8.90783	80.25
8.49602	232	8.88052	117.188	8.88051	200.875	8.88052	-37.8125	8.86693	342.25	8.90768	68
8.49541	904	8.88036	125.562	8.88036	196.375	8.88036	-33.6875	8.86678	339.812	8.90753	57.25
8.49479	1004	8.88021	127.5	8.88021	193.5	8.88021	-15.75	8.86663	336.5	8.90737	52.25
8.49418	648	8.88006	124.5	8.88006	195.25	8.88006	9.8125	8.86648	333.188	8.90722	51.75
8.49357	58	8.87991	122.25	8.8799	201.25	8.87991	31.875	8.86632	325.188	8.90707	55.5
8.49296	636	8.87975	120.875	8.87975	209.25	8.87975	43.375	8.86617	313.625	8.90692	61.75
8.49235	526	8.8796	117.75	8.8796	212.375	8.8796	49.5625	8.86602	308.5	8.90676	69.25
8.49174	156	8.87945	115.5	8.87945	202.375	8.87945	62.0625	8.86587	315.688	8.90661	77.25
8.49113	942	8.8793	118.188	8.87929	177.75	8.8793	83.375	8.86571	328.438	8.90646	86.5
8.49052	1146	8.87914	122.812	8.87914	148.25	8.87914	102.062	8.86556	336.312	8.90631	95.25
8.4899	1044	8.87899	123.375	8.87899	127.5	8.87899	109.25	8.86541	337.188	8.90615	97
8.48929	1206	8.87884	121	8.87883	119.875	8.87884	109.125	8.86525	334.875	8.906	89.5
8.48868	1512	8.87868	122.062	8.87868	117.5	8.87868	109.125	8.8651	330	8.90585	81.5
8.48807	1064	8.87853	125.375	8.87853	109.125	8.87853	105.75	8.86495	320.312	8.90569	88.75
8.48746	1602	8.87838	121.875	8.87838	93.375	8.87838	90.0625	8.8648	308.938	8.90554	118.5
8.48685	2268	8.87823	108.125	8.87822	80.375	8.87823	64.4375	8.86464	305.188	8.90539	162.25
8.48624	1522	8.87807	91.5625	8.87807	82.625	8.87807	40.875	8.86449	315.312	8.90524	199
8.48563	1244	8.87792	80.875	8.87792	99.5	8.87792	28.0625	8.86434	335.625	8.90508	213.75
8.48501	1768	8.87777	77.5	8.87777	120.375	8.87777	26.4375	8.86419	354.688	8.90493	206.75
8.4844	1234	8.87762	77.625	8.87761	135	8.87761	34.5625	8.86403	361.312	8.90478	191.75
8.48379	1566	8.87746	76.3125	8.87746	142.625	8.87746	51.875	8.86388	352.438	8.90462	181
8.48318	1860	8.87731	69.5	8.87731	147.375	8.87731	73.0625	8.86373	334.312	8.90447	174
8.48257	918	8.87716	58.25	8.87715	152.125	8.87716	89.3125	8.86357	315.562	8.90432	162.5
8.48196	388	8.877	53.375	8.877	159	8.877	96.0625	8.86342	301.438	8.90417	143.25
8.48135	954	8.87685	66.75	8.87685	173	8.87685	93.9375	8.86327	294.562	8.90401	125.5
8.48074	936	8.8767	94.125	8.8767	197.5	8.8767	82.9375	8.86312	299.938	8.90386	121.25
8.48012	298	8.87655	115.625	8.87654	225.5	8.87655	61.5625	8.86296	319.625	8.90371	131.25
8.47951	1214	8.87639	117.938	8.87639	243.125	8.87639	33.75	8.86281	345.75	8.90356	145.75
8.4789	1622	8.87624	108.562	8.87624	243.875	8.87624	10.75	8.86266	364.125	8.9034	155
8.47829	1466	8.87609	103.562	8.87609	233.75	8.87609	1.625	8.8625	369.375	8.90325	157
8.47768	1744	8.87594	108.5	8.87593	220.75	8.87593	8.125	8.86235	369.438	8.9031	154.75
8.47707	1020	8.87578	117.188	8.87578	207	8.87578	26.5	8.8622	372.375	8.90294	147.75
8.47646	804	8.87563	123.812	8.87563	191	8.87563	50.625	8.86205	375.062	8.90279	135.5
8.47585	754	8.87548	127.938	8.87547	175.125	8.87548	73	8.86189	370.938	8.90264	120
8.47524	370	8.87532	129.938	8.87532	167.25	8.87532	88.0625	8.86174	359.938	8.90249	106.25
8.47462	674	8.87517	129.5	8.87517	172.875	8.87517	97.125	8.86159	346	8.90233	97.25
8.47401	652	8.87502	127.188	8.87502	188.25	8.87502	103.812	8.86144	329.625	8.90218	92.25
8.4734	1082	8.87487	123.125	8.87486	202.875	8.87487	106.25	8.86128	312.062	8.90203	90.75
8.47279	1340	8.87471	115.625	8.87471	206.25	8.87471	98.5625	8.86113	301.875	8.90188	95.75
8.47218	1226	8.87456	105.562	8.87456	199	8.87456	80.875	8.86098	304.938	8.90172	108
8.47157	1374	8.87441	99.4375	8.8744	190.5	8.87441	63.0625	8.86082	314.062	8.90157	124
8.47096	1244	8.87425	101.688	8.87425	187	8.87425	52.3125	8.86067	314.688	8.90142	133.75
8.47035	1034	8.8741	107.938	8.8741	184	8.8741	44.125	8.86052	304.812	8.90126	133
8.46973	1068	8.87395	109.438	8.87395	175.125	8.87395	29.4375	8.86037	295.5	8.90111	126.5
8.46912	1026	8.8738	102.875	8.87379	166.125	8.8738	6.5625	8.86021	295.438	8.90096	121
8.46851	1678	8.87364	91.3125	8.87364	167.75	8.87364	-16.5625	8.86006	301.688	8.90081	115.25
8.4679	1482	8.87349	78.3125	8.87349	180.625	8.87349	-31.625	8.85991	309.562	8.90065	103.25
8.46729	930	8.87334	66	8.87334	194	8.87334	-36.25	8.85976	319.188	8.9005	87
8.46668	640	8.87319	58.75	8.87318	200.375	8.87319	-33.6875	8.8596	330.688	8.90035	76.75
8.46607	822	8.87303	60.0625	8.87303	202.875	8.87303	-28.4375	8.85945	339.125	8.9002	77.75
8.46546	1068	8.87288	67.1875	8.87288	202.625	8.87288	-22.1875	8.8593	342.5	8.90004	81.25
8.46484	1560	8.87273	73.8125	8.87272	191.375	8.87273	-14.5	8.85914	345.312	8.89989	77.75
8.46423	996	8.87257	78.375	8.87257	165.25	8.87257	-3.6875	8.85899	351.562	8.89974	65.25
8.46362	296	8.87242	84	8.87242	135.25	8.87242	10.875	8.85884	357.875	8.89958	51.75
8.46301	832	8.87227	91.4375	8.87227	117.875	8.87227	29.1875	8.85869	359.812	8.89943	41.75
8.4624	206	8.87212	97.875	8.87211	115.75	8.87212	49.5625	8.85853	360	8.89928	35.25
8.46179	36	8.87196	102	8.87196	121.625	8.87196	66.4375	8.85838	363.688	8.89913	33.75
8.46118	82	8.87181	106.562	8.87181	133	8.87181	73.125	8.85823	370.375	8.89897	39
8.46057	-42	8.87166	111.75	8.87166	152.375	8.87166	67.625	8.85808	375.75	8.89882	50.75
8.45996	144	8.87151	113.562	8.8715	176.625	8.87151	56.3125	8.85792	378.75	8.89867	67.5
8.45934	534	8.87135	110.062	8.87135	196	8.87135	47.625	8.85777	381.25	8.89852	89.25
8.45873	976	8.8712	104.75	8.8712	204.25	8.8712	44	8.85762	382.938	8.89836	114.25
8.45812	1212	8.87105	101.25	8.87104	204.375	8.87105	43.75	8.85746	380.312	8.89821	133.5
8.45751	1072	8.87089	98.1875	8.87089	203.75	8.87089	46.625	8.85731	371.938	8.89806	135.25
8.4569	218	8.87074	92	8.87074	207.75	8.87074	53.625	8.85716	359.188	8.8979	121.5
8.45629	202	8.87059	82.5	8.87059	218.5	8.87059	62	8.85701	345.188	8.89775	108.75
8.45568	-32	8.87044	73.125	8.87043	230.875	8.87044	66.375	8.85685	334.188	8.8976	109.75
8.45507	112	8.87028	69.875	8.87028	233	8.87028	66.1875	8.8567	332.438	8.89745	121.25
8.45445	956	8.87013	78.1875	8.87013	218.625	8.87013	64.8125	8.85655	343.375	8.89729	132
8.45384	486	8.86998	98.8125	8.86998	196.875	8.86998	63.1875	8.8564	362.375	8.89714	139.5
8.45323	76	8.86983	124.375	8.86982	185.875	8.86983	58.625	8.85624	378.875	8.89699	146.25
8.45262	438	8.86967	141.125	8.86967	192.75	8.86967	51.625	8.85609	384.688	8.89683	152.5
8.45201	980	8.86952	140.938	8.86952	209.75	8.86952	47.25	8.85594	379	8.89668	152.5
8.4514	-54	8.86937	128.75	8.86936	227.375	8.86937	47.625	8.85578	365.312	8.89653	143.5
8.45079	138	8.86921	116.75	8.86921	243.25	8.86921	47.6875	8.85563	350	8.89638	129.5
8.45018	64	8.86906	112.688	8.86906	255	8.86906	41.875	8.85548	339.5	8.89622	118.75
8.44956	-256	8.86891	115.438	8.86891	257.125	8.86891	32.9375	8.85533	337.812	8.89607	115.75
8.44895	910	8.86876	119.812	8.86875	249	8.86876	30.8125	8.85517	342	8.89592	118
8.44834	1144	8.8686	123.938	8.8686	238.875	8.8686	42.3125	8.85502	345.375	8.89577	118.75
8.44773	982	8.86845	130	8.86845	234	8.86845	64.25	8.85487	344.562	8.89561	110.5
8.44712	714	8.8683	138.812	8.8683	232.625	8.8683	85.125	8.85471	343.062	8.89546	99.25
8.44651	484	8.86815	144.625	8.86814	228.875	8.86814	93.875	8.85456	346.188	8.89531	95
8.4459	316	8.86799	140.188	8.86799	223.625	8.86799	89.8125	8.85441	353.5	8.89515	98
8.44529	-442	8.86784	125.312	8.86784	222	8.86784	81.25	8.85426	358.062	8.895	95.25
8.44468	-84	8.86769	108.812	8.86768	225.875	8.86769	75.6875	8.8541	352.875	8.89485	76.25
8.44406	66	8.86753	100.562	8.86753	231.625	8.86753	72.125	8.85395	338.25	8.8947	47.25
8.44345	732	8.86738	102.375	8.86738	234.875	8.86738	65.5	8.8538	322.875	8.89454	24.5
8.44284	564	8.86723	110.938	8.86723	233	8.86723	55.375	8.85365	318.25	8.89439	18.75
8.44223	620	8.86708	124.562	8.86707	225.125	8.86708	45.125	8.85349	327.5	8.89424	26.25
8.44162	326	8.86692	141.688	8.86692	213.25	8.86692	35.25	8.85334	343.625	8.89409	39
8.44101	602	8.86677	156.25	8.86677	200.875	8.86677	24.9375	8.85319	357.125	8.89393	52.25
8.4404	342	8.86662	162	8.86661	191.875	8.86662	20.375	8.85303	366.125	8.89378	62
8.43979	870	8.86647	161.062	8.86646	189.625	8.86646	31.375	8.85288	374	8.89363	68.5
8.43917	1144	8.86631	161.375	8.86631	197.375	8.86631	58.0625	8.85273	379.562	8.89347	75.25
8.43856	676	8.86616	165.438	8.86616	212.25	8.86616	86.75	8.85258	375.625	8.89332	87.5
8.43795	1004	8.86601	168	8.866	226.125	8.86601	103	8.85242	360.5	8.89317	104
8.43734	1744	8.86585	165.938	8.86585	231.875	8.86585	104.5	8.85227	345.438	8.89302	116.75
8.43673	1546	8.8657	163.062	8.8657	232.5	8.8657	98.0625	8.85212	344.125	8.89286	122.25
8.43612	916	8.86555	162.125	8.86555	236.25	8.86555	89.25	8.85197	356.75	8.89271	124.75
8.43551	518	8.8654	158.75	8.86539	243.625	8.8654	80.875	8.85181	369.75	8.89256	126.25
8.4349	374	8.86524	149.062	8.86524	247.625	8.86524	75.4375	8.85166	371.562	8.89241	122
8.43428	942	8.86509	135.188	8.86509	246.375	8.86509	74.5625	8.85151	364.688	8.89225	110.75
8.43367	1184	8.86494	119.438	8.86493	247.375	8.86494	75.875	8.85135	360.375	8.8921	100.5
8.43306	1086	8.86478	99.75	8.86478	254.875	8.86478	75.375	8.8512	364.938	8.89195	98.25
8.43245	1164	8.86463	78.25	8.86463	261.5	8.86463	71.25	8.85105	376.875	8.89179	104.25
8.43184	1432	8.86448	66.4375	8.86448	258.75	8.86448	62.625	8.8509	390.938	8.89164	111.25
8.43123	1402	8.86433	73.75	8.86432	249.5	8.86433	49.625	8.85074	401.875	8.89149	113.75
8.43062	1014	8.86417	92.6875	8.86417	241.5	8.86417	35.75	8.85059	403.375	8.89134	114.25
8.43001	1188	8.86402	106.438	8.86402	237	8.86402	29.4375	8.85044	390.562	8.89118	114
8.42939	306	8.86387	109.75	8.86387	232.875	8.86387	35.3125	8.85029	365.062	8.89103	115.5
8.42878	-4	8.86372	111.5	8.86371	229.125	8.86372	46.1875	8.85013	337.188	8.89088	121.25
8.42817	160	8.86356	116.938	8.86356	227.5	8.86356	49.125	8.84998	317.5	8.89073	132.5
8.42756	608	8.86341	119.938	8.86341	224.25	8.86341	38.8125	8.84983	309.375	8.89057	141.5
8.42695	1258	8.86326	116.562	8.86325	214.125	8.86326	21.625	8.84967	307.5	8.89042	140.75
8.42634	2166	8.8631	115.25	8.8631	197.25	8.8631	8.875	8.84952	304.625	8.89027	128.25
8.42573	1598	8.86295	125.875	8.86295	180.625	8.86295	6.9375	8.84937	297.25	8.89011	115.25
8.42512	1180	8.8628	142.5	8.8628	168.375	8.8628	16.25	8.84922	288.688	8.88996	111.75
8.42451	512	8.86265	148.875	8.86264	159.375	8.86265	33.25	8.84906	285.562	8.88981	117.5
8.42389	502	8.86249	139.312	8.86249	151.75	8.86249	51.625	8.84891	291.688	8.88966	126.5
8.42328	1580	8.86234	125.75	8.86234	147.375	8.86234	65.375	8.84876	302.688	8.8895	134.75
8.42267	2192	8.86219	123	8.86219	148.75	8.86219	71.4375	8.84861	308.312	8.88935	143.25
8.42206	1068	8.86204	133	8.86203	158.125	8.86204	70.75	8.84845	304	8.8892	155
8.42145	1278	8.86188	146.688	8.86188	175.125	8.86188	66.6875	8.8483	296.188	8.88904	168.75
8.42084	924	8.86173	155.438	8.86173	195.5	8.86173	64.0625	8.84815	295.688	8.88889	177.25
8.42023	890	8.86158	157.938	8.86157	213.875	8.86158	69.125	8.84799	304.25	8.88874	178.75
8.41962	440	8.86142	157.188	8.86142	227.875	8.86142	85.5625	8.84784	313.938	8.88859	175.75
8.419	332	8.86127	155	8.86127	240.25	8.86127	108.062	8.84769	316.875	8.88843	175.25
8.41839	292	8.86112	151	8.86112	251.75	8.86112	123.188	8.84754	314.625	8.88828	176.25
8.41778	520	8.86097	143.562	8.86096	255.25	8.86097	120.125	8.84738	314.938	8.88813	171
8.41717	406	8.86081	131.562	8.86081	244.875	8.86081	102.688	8.84723	322.438	8.88798	158.5
8.41656	1020	8.86066	118.25	8.86066	226.875	8.86066	86.625	8.84708	334	8.88782	145.25
8.41595	1190	8.86051	111.25	8.86051	215.125	8.86051	85.5625	8.84693	341.688	8.88767	138.25
8.41534	1128	8.86036	116.438	8.86035	214.75	8.86035	99.8125	8.84677	338.375	8.88752	135.75
8.41473	1342	8.8602	129.375	8.8602	215.125	8.8602	119.812	8.84662	323.625	8.88736	131.25
8.41411	2012	8.86005	136.5	8.86005	203.75	8.86005	137.938	8.84647	304.062	8.88721	124
8.4135	1260	8.8599	128.375	8.85989	182	8.8599	152.188	8.84631	287.562	8.88706	117.25
8.41289	1256	8.85974	111	8.85974	161.875	8.85974	161.375	8.84616	277.062	8.88691	112
8.41228	882	8.85959	97.6875	8.85959	152.25	8.85959	162.438	8.84601	269.812	8.88675	106
8.41167	1566	8.85944	94.4375	8.85944	149.125	8.85944	154.5	8.84586	263.75	8.8866	104.5
8.41106	1496	8.85929	96.375	8.85928	143.25	8.85929	141.5	8.8457	260.875	8.88645	114.25
8.41045	1472	8.85913	98	8.85913	131.875	8.85913	127.125	8.84555	263.75	8.8863	132.75
8.40984	1382	8.85898	101.562	8.85898	121.75	8.85898	111.75	8.8454	270.875	8.88614	142.5
8.40923	2000	8.85883	111.812	8.85882	119	8.85883	94.75	8.84524	278.562	8.88599	130.25
8.40861	1222	8.85868	127.5	8.85867	119.5	8.85867	78.6875	8.84509	286.625	8.88584	101.5
8.408	1432	8.85852	142.312	8.85852	113.625	8.85852	66.875	8.84494	297.875	8.88568	74.75
8.40739	756	8.85837	151.125	8.85837	100.625	8.85837	60.3125	8.84479	310.125	8.88553	60.25
8.40678	1138	8.85822	153	8.85821	91.375	8.85822	60.5	8.84463	314.625	8.88538	52.75
8.40617	1442	8.85806	149.25	8.85806	96.875	8.85806	69.8125	8.84448	304.625	8.88523	45.5
8.40556	1048	8.85791	142.5	8.85791	115	8.85791	86.0625	8.84433	286.75	8.88507	36.75
8.40495	804	8.85776	135.438	8.85776	135	8.85776	99.8125	8.84418	276.812	8.88492	28.5
8.40434	738	8.85761	128.312	8.8576	149.875	8.85761	103.438	8.84402	284.125	8.88477	22.25
8.40372	404	8.85745	119.75	8.85745	157.625	8.85745	101.188	8.84387	301.75	8.88462	17.25
8.40311	1298	8.8573	110.438	8.8573	156.5	8.8573	102.75	8.84372	314	8.88446	15
8.4025	684	8.85715	101.938	8.85714	144.875	8.85715	108.312	8.84356	313.062	8.88431	17.25
8.40189	412	8.85699	92.6875	8.85699	126.25	8.85699	108.812	8.84341	304.062	8.88416	23.25
8.40128	0	8.85684	78.9375	8.85684	109.625	8.85684	99.1875	8.84326	298.188	8.884	30.75
8.40067	1038	8.85669	61.625	8.85669	100.5	8.85669	85.6875	8.84311	303.688	8.88385	39.75
8.40006	614	8.85654	49.0625	8.85653	99.125	8.85654	76.25	8.84295	322.312	8.8837	52.25
8.39945	636	8.85638	48	8.85638	103.5	8.85638	73.3125	8.8428	348.188	8.88355	69.75
8.39883	986	8.85623	55.875	8.85623	112.625	8.85623	76.5	8.84265	370.938	8.88339	87.25
8.39822	1194	8.85608	65.6875	8.85608	123.25	8.85608	86.625	8.8425	382.125	8.88324	98
8.39761	1112	8.85593	76.0625	8.85592	129.875	8.85593	101.688	8.84234	381.938	8.88309	100.25
8.397	2096	8.85577	88.8125	8.85577	128.875	8.85577	114.625	8.84219	375.812	8.88294	97.25
8.39639	1392	8.85562	101.5	8.85562	122.75	8.85562	121.25	8.84204	366.375	8.88278	93.25
8.39578	942	8.85547	109.188	8.85546	116.5	8.85547	124.688	8.84188	352	8.88263	88.75
8.39517	1138	8.85531	111.688	8.85531	115	8.85531	129.125	8.84173	334	8.88248	83.25
8.39456	1378	8.85516	113.188	8.85516	120.125	8.85516	132.188	8.84158	319.625	8.88232	81.5
8.39395	1052	8.85501	114.375	8.85501	130.75	8.85501	128.25	8.84143	312.875	8.88217	82.25
8.39333	1828	8.85486	111.062	8.85485	144	8.85486	116.938	8.84127	309.562	8.88202	78.25
8.39272	1692	8.8547	102.812	8.8547	159.875	8.8547	101.75	8.84112	304.625	8.88187	60.75
8.39211	2104	8.85455	94.875	8.85455	179.5	8.85455	84.5625	8.84097	300.875	8.88171	34
8.3915	662	8.8544	90.3125	8.8544	199.125	8.8544	66.0625	8.84082	304.438	8.88156	9
8.39089	1438	8.85425	85.5625	8.85424	208.25	8.85425	48.625	8.84066	316.312	8.88141	-5.5
8.39028	608	8.85409	76.625	8.85409	202.125	8.85409	36.0625	8.84051	332.625	8.88125	-12.5
8.38967	282	8.85394	64.875	8.85394	189.125	8.85394	30.125	8.84036	350.25	8.8811	-15.75
8.38906	1044	8.85379	53.1875	8.85378	182.375	8.85379	30.375	8.8402	365.875	8.88095	-15
8.38844	1082	8.85363	42.8125	8.85363	185.875	8.85363	36.25	8.84005	375.625	8.8808	-8.5
8.38783	264	8.85348	35.125	8.85348	193.375	8.85348	43.0625	8.8399	377.875	8.88064	-3.5
8.38722	904	8.85333	32.5625	8.85333	200.5	8.85333	42.3125	8.83975	375.688	8.88049	-5.75
8.38661	1382	8.85318	35.0625	8.85317	209	8.85318	29.1875	8.83959	370.812	8.88034	-13.75
8.386	1844	8.85302	36.875	8.85302	217.75	8.85302	9.3125	8.83944	359.938	8.88019	-21.5
8.38539	1820	8.85287	34.75	8.85287	220.5	8.85287	-5.75	8.83929	342.625	8.88003	-24
8.38478	1458	8.85272	33.625	8.85271	214.875	8.85272	-11.375	8.83914	328.5	8.87988	-22.75
8.38417	952	8.85257	41	8.85256	207.125	8.85257	-9.5	8.83898	327.5	8.87973	-20.5
8.38355	226	8.85241	56	8.85241	201.625	8.85241	-1.8125	8.83883	334.688	8.87957	-23
8.38294	26	8.85226	68.625	8.85226	193.75	8.85226	13	8.83868	336.875	8.87942	-31.75
8.38233	818	8.85211	70.125	8.8521	177.625	8.85211	32	8.83852	331.125	8.87927	-42
8.38172	1134	8.85195	60.8125	8.85195	155.875	8.85195	45.3125	8.83837	327.875	8.87912	-43.5
8.38111	1006	8.8518	49.1875	8.8518	137.5	8.8518	46.6875	8.83822	333	8.87896	-32.25
8.3805	696	8.85165	44.25	8.85165	128.875	8.85165	41.8125	8.83807	339.312	8.87881	-17
8.37989	1066	8.8515	49.4375	8.85149	130.75	8.8515	43.125	8.83791	338.875	8.87866	-8.75
8.37928	938	8.85134	63.8125	8.85134	142	8.85134	55	8.83776	333.5	8.87851	-9.25
8.37867	1112	8.85119	85.9375	8.85119	161.25	8.85119	68.5	8.83761	327.812	8.87835	-11
8.37805	1076	8.85104	115.312	8.85103	183.125	8.85104	71.1875	8.83745	320.75	8.8782	-9.75
8.37744	1466	8.85089	148.062	8.85088	199.25	8.85088	59.4375	8.8373	310.25	8.87805	-7
8.37683	1468	8.85073	174	8.85073	202.625	8.85073	42.4375	8.83715	300.25	8.87789	-4.25
8.37622	1260	8.85058	182.312	8.85058	192	8.85058	32.0625	8.837	294.25	8.87774	1
8.37561	-430	8.85043	173.188	8.85042	174.625	8.85043	31.625	8.83684	289.25	8.87759	9.5
8.375	-240	8.85027	158.438	8.85027	161.5	8.85027	33.75	8.83669	282.188	8.87744	16.25
8.37439	1192	8.85012	149.375	8.85012	160.25	8.85012	28.875	8.83654	276.688	8.87728	20.25
8.37378	1452	8.84997	147	8.84997	168	8.84997	15.8125	8.83639	279.25	8.87713	23.5
8.37316	1098	8.84982	145.75	8.84981	175.125	8.84982	2.625	8.83623	289.375	8.87698	28.25
8.37255	1750	8.84966	142.125	8.84966	176.75	8.84966	-2.5	8.83608	302.062	8.87683	35.25
8.37194	1130	8.84951	136.812	8.84951	175.625	8.84951	0.8125	8.83593	314.312	8.87667	46
8.37133	960	8.84936	131.375	8.84935	173	8.84936	5.3125	8.83577	325.312	8.87652	61.75
8.37072	1470	8.8492	128.375	8.8492	166.25	8.8492	4.6875	8.83562	331.875	8.87637	77.5
8.37011	1020	8.84905	133.062	8.84905	153.875	8.84905	0.5625	8.83547	332.25	8.87621	86.75
8.3695	4	8.8489	147	8.8489	141.25	8.8489	1.75	8.83532	329	8.87606	87
8.36889	1098	8.84875	162.125	8.84874	133.75	8.84875	14.5625	8.83516	326.5	8.87591	84.75
8.36827	1074	8.84859	166.688	8.84859	130.375	8.84859	33.125	8.83501	326.062	8.87576	87
8.36766	1492	8.84844	158.312	8.84844	126.75	8.84844	44	8.83486	327.375	8.8756	90
8.36705	1488	8.84829	145.688	8.84829	122.5	8.84829	39.0625	8.83471	330.125	8.87545	85.5
8.36644	2104	8.84814	136.688	8.84813	120.875	8.84814	24.1875	8.83455	330.438	8.8753	71
8.36583	2096	8.84798	128.625	8.84798	123.375	8.84798	13.375	8.8344	321.938	8.87514	55
8.36522	2184	8.84783	113.188	8.84783	131.625	8.84783	14.4375	8.83425	305.375	8.87499	44
8.36461	1740	8.84768	89.6875	8.84767	149.375	8.84768	22.9375	8.83409	292.625	8.87484	39.25
8.364	2264	8.84752	67.1875	8.84752	177.625	8.84752	30.5625	8.83394	292.25	8.87469	39.5
8.36338	1214	8.84737	55.625	8.84737	208.25	8.84737	34.8125	8.83379	296.75	8.87453	44
8.36277	1516	8.84722	55.3125	8.84722	231.375	8.84722	40.875	8.83364	292.5	8.87438	51.25
8.36216	1880	8.84707	57.0625	8.84706	241.125	8.84707	52.1875	8.83348	278.688	8.87423	53.75
8.36155	1812	8.84691	51	8.84691	236.875	8.84691	64.625	8.83333	267	8.87408	46.25
8.36094	1806	8.84676	37.875	8.84676	217	8.84676	70.625	8.83318	264.812	8.87392	31
8.36033	1310	8.84661	29.25	8.84661	184.125	8.84661	69.0625	8.83303	268.562	8.87377	22
8.35972	1098	8.84646	35	8.84645	150.75	8.84646	67.8125	8.83287	273.75	8.87362	28.75
8.35911	1046	8.8463	50.8125	8.8463	133.625	8.8463	74.0625	8.83272	280.125	8.87346	47
8.3585	980	8.84615	61.625	8.84615	137.875	8.84615	86	8.83257	287	8.87331	62.5
8.35788	1382	8.846	59.625	8.84599	153	8.846	95	8.83241	290.875	8.87316	65.25
8.35727	800	8.84584	54.8125	8.84584	166.5	8.84584	95.25	8.83226	291.25	8.87301	57.5
8.35666	1634	8.84569	63.25	8.84569	174.875	8.84569	88.75	8.83211	293.062	8.87285	50.5
8.35605	964	8.84554	86.875	8.84554	181.375	8.84554	80.125	8.83196	299.188	8.8727	51.25
8.35544	982	8.84539	110.688	8.84538	188	8.84539	72.5	8.8318	308.562	8.87255	59.75
8.35483	1440	8.84523	122	8.84523	193.125	8.84523	66.875	8.83165	320.938	8.8724	72.5
8.35422	1884	8.84508	125.188	8.84508	195.375	8.84508	63.875	8.8315	337.188	8.87224	86
8.35361	1424	8.84493	132.938	8.84492	192.625	8.84493	64.875	8.83135	353.562	8.87209	95.5
8.35299	676	8.84478	147.812	8.84477	183.5	8.84478	71.125	8.83119	364.625	8.87194	97.25
8.35238	1022	8.84462	159.562	8.84462	170.25	8.84462	82.5625	8.83104	371.25	8.87178	87.75
8.35177	1030	8.84447	158.438	8.84447	160	8.84447	95.875	8.83089	379.188	8.87163	69.25
8.35116	1262	8.84432	145.812	8.84431	157.625	8.84432	104.75	8.83073	386.75	8.87148	46.75
8.35055	1688	8.84416	128.062	8.84416	160.75	8.84416	105.562	8.83058	384.375	8.87133	27
8.34994	2216	8.84401	108.125	8.84401	162	8.84401	101.062	8.83043	368.75	8.87117	10.5
8.34933	1582	8.84386	86.5	8.84386	157.875	8.84386	97.875	8.83028	348.625	8.87102	-6.75
8.34872	1324	8.84371	66.25	8.8437	153	8.84371	99.125	8.83012	332	8.87087	-25.75
8.3481	2010	8.84355	50.8125	8.84355	153.125	8.84355	102	8.82997	316.812	8.87072	-39.25
8.34749	850	8.8434	39.6875	8.8434	160.375	8.8434	101.938	8.82982	300.375	8.87056	-39
8.34688	1780	8.84325	30.0625	8.84324	171.625	8.84325	95.625	8.82966	288.125	8.87041	-25
8.34627	894	8.8431	22.25	8.84309	181.625	8.84309	83.4375	8.82951	286.188	8.87026	-8.25
8.34566	1240	8.84294	19.5	8.84294	185.25	8.84294	71.25	8.82936	290.062	8.8701	2.5
8.34505	304	8.84279	22.875	8.84279	180.875	8.84279	69.625	8.82921	292.375	8.86995	6.5
8.34444	714	8.84264	29.6875	8.84263	174	8.84264	84	8.82905	295.438	8.8698	8.75
8.34383	938	8.84248	38.25	8.84248	173	8.84248	105.562	8.8289	307.625	8.86965	13.25
8.34322	884	8.84233	48	8.84233	181.375	8.84233	118.312	8.82875	328.875	8.86949	20.75
8.3426	914	8.84218	56.3125	8.84218	192	8.84218	112.625	8.8286	350.812	8.86934	30
8.34199	534	8.84203	59.4375	8.84202	192.375	8.84203	91.1875	8.82844	367.188	8.86919	38.5
8.34138	720	8.84187	58.4375	8.84187	177.75	8.84187	61.3125	8.82829	376.938	8.86904	40
8.34077	1242	8.84172	60.3125	8.84172	156	8.84172	28.875	8.82814	376.688	8.86888	34.75
8.34016	1098	8.84157	71.75	8.84156	140.875	8.84157	1.625	8.82798	361.875	8.86873	27.25
8.33955	854	8.84142	92.25	8.84141	138.125	8.84141	-12.1875	8.82783	336.188	8.86858	23.25
8.33894	166	8.84126	114.812	8.84126	144.5	8.84126	-12.125	8.82768	312.312	8.86842	23.5
8.33833	1684	8.84111	132.062	8.84111	153.125	8.84111	-7.5	8.82753	299.75	8.86827	32.25
8.33771	868	8.84096	140.375	8.84095	161.875	8.84096	-5.25	8.82737	297.125	8.86812	56.5
8.3371	1128	8.8408	140.938	8.8408	174.75	8.8408	-2.25	8.82722	299.062	8.86797	92.5
8.33649	1196	8.84065	139.188	8.84065	196.875	8.84065	6.5	8.82707	303.562	8.86781	120.75
8.33588	1612	8.8405	140.625	8.8405	226.875	8.8405	19.1875	8.82692	310.312	8.86766	125.5
8.33527	1926	8.84035	146.25	8.84034	255	8.84035	30.875	8.82676	315.188	8.86751	115.25
8.33466	2038	8.84019	153.25	8.84019	269.625	8.84019	41.6875	8.82661	314.188	8.86735	113.5
8.33405	2206	8.84004	158.062	8.84004	268.125	8.84004	53.3125	8.82646	307.625	8.8672	125.75
8.33344	1834	8.83989	157.062	8.83988	258.875	8.83989	60.375	8.8263	300.75	8.86705	137.75
8.33282	1682	8.83973	148.125	8.83973	252.125	8.83973	56.6875	8.82615	297.75	8.8669	138.5
8.33221	1980	8.83958	133.125	8.83958	247.75	8.83958	45.9375	8.826	300.25	8.86674	132
8.3316	2108	8.83943	117.938	8.83943	240.375	8.83943	38.375	8.82585	306.75	8.86659	126.5
8.33099	1020	8.83928	106.625	8.83927	230.875	8.83928	38.125	8.82569	313.438	8.86644	120.5
8.33038	1326	8.83912	97.25	8.83912	225.375	8.83912	38.4375	8.82554	317.875	8.86629	112.5
8.32977	1702	8.83897	87	8.83897	227.5	8.83897	35	8.82539	320.688	8.86613	106.75
8.32916	682	8.83882	81.125	8.83882	234.125	8.83882	34	8.82524	324.375	8.86598	105.25
8.32855	1460	8.83867	87.5625	8.83866	242.875	8.83867	44.625	8.82508	328.25	8.86583	101.25
8.32794	1296	8.83851	104.5	8.83851	251.875	8.83851	66.75	8.82493	328.938	8.86567	89.25
8.32732	1186	8.83836	121.562	8.83836	256.125	8.83836	90.1875	8.82478	324.938	8.86552	80.25
8.32671	918	8.83821	132.625	8.8382	249.125	8.83821	104.812	8.82462	318.062	8.86537	85.5
8.3261	1634	8.83805	139.812	8.83805	231.75	8.83805	108.5	8.82447	309.125	8.86522	101.75
8.32549	1434	8.8379	142.5	8.8379	216.625	8.8379	105.188	8.82432	297.688	8.86506	115.25
8.32488	2500	8.83775	133.562	8.83775	213	8.83775	97.8125	8.82417	285.688	8.86491	122.75
8.32427	2156	8.8376	111.75	8.83759	217.5	8.8376	85.75	8.82401	278.188	8.86476	131.75
8.32366	2406	8.83744	89.625	8.83744	220.25	8.83744	69	8.82386	276.812	8.86461	146.25
8.32305	2174	8.83729	78.3125	8.83729	216.75	8.83729	52.375	8.82371	279.312	8.86445	161.25
8.32243	1694	8.83714	72.25	8.83713	210.125	8.83714	41.625	8.82356	286.25	8.8643	170.25
8.32182	2212	8.83699	58.875	8.83698	204	8.83699	36.125	8.8234	303.438	8.86415	174.25
8.32121	2520	8.83683	37.6875	8.83683	202	8.83683	30.125	8.82325	332.125	8.86399	175.25
8.3206	2196	8.83668	20.25	8.83668	209.25	8.83668	22.8125	8.8231	362	8.86384	172.75
8.31999	1928	8.83653	14	8.83652	225.625	8.83653	20.75	8.82294	381.25	8.86369	166.5
8.31938	1898	8.83637	16.875	8.83637	244.125	8.83637	27.8125	8.82279	387.875	8.86354	159
8.31877	1612	8.83622	26.0625	8.83622	255.875	8.83622	37.8125	8.82264	387.25	8.86338	154
8.31816	1478	8.83607	41.25	8.83607	259.875	8.83607	41.6875	8.82249	379.562	8.86323	152.5
8.31754	1760	8.83592	57	8.83591	258.75	8.83592	37.625	8.82233	362.375	8.86308	153.75
8.31693	1670	8.83576	64.3125	8.83576	251	8.83576	30.25	8.82218	339.812	8.86293	156
8.31632	2248	8.83561	62.3125	8.83561	235.75	8.83561	22.625	8.82203	322.625	8.86277	158.25
8.31571	2322	8.83546	62.1875	8.83545	220.25	8.83546	15.75	8.82188	313.062	8.86262	158.25
8.3151	2180	8.83531	72.75	8.8353	216.25	8.8353	13.0625	8.82172	304	8.86247	155.75
8.31449	2040	8.83515	90.25	8.83515	224	8.83515	17.5	8.82157	292.75	8.86231	154.5
8.31388	2648	8.835	105	8.835	230.25	8.835	26.3125	8.82142	287.688	8.86216	155.25
8.31327	1758	8.83485	112.312	8.83484	224.5	8.83485	34	8.82126	294.188	8.86201	156.5
8.31266	1562	8.83469	112.062	8.83469	210.375	8.83469	40.75	8.82111	303.562	8.86186	159.25
8.31204	1704	8.83454	105.125	8.83454	198	8.83454	50.5	8.82096	306	8.8617	166.5
8.31143	1526	8.83439	95	8.83439	194.125	8.83439	62.9375	8.82081	306.062	8.86155	176
8.31082	1046	8.83424	88.4375	8.83423	199.125	8.83424	71.9375	8.82065	316.188	8.8614	180.75
8.31021	1158	8.83408	88.6875	8.83408	212	8.83408	73	8.8205	336.375	8.86125	176.5
8.3096	622	8.83393	89.6875	8.83393	228.25	8.83393	68.375	8.82035	352.812	8.86109	166.5
8.30899	1906	8.83378	82.1875	8.83377	238.625	8.83378	61.4375	8.82019	355.188	8.86094	154.75
8.30838	2108	8.83363	65.9375	8.83362	235.125	8.83362	54.1875	8.82004	346.375	8.86079	140.5
8.30777	994	8.83347	49.5625	8.83347	219.875	8.83347	48.875	8.81989	332.625	8.86063	126
8.30715	1076	8.83332	41.5	8.83332	206	8.83332	46.125	8.81974	316.25	8.86048	114.5
8.30654	1968	8.83317	42.75	8.83316	204.75	8.83317	42.8125	8.81958	299.625	8.86033	110
8.30593	2128	8.83301	48.375	8.83301	216.625	8.83301	34.0625	8.81943	288.75	8.86018	109.25
8.30532	1324	8.83286	51.625	8.83286	231.375	8.83286	21.4375	8.81928	287.125	8.86002	105.5
8.30471	1408	8.83271	49.3125	8.83271	237.25	8.83271	12.5	8.81913	291.75	8.85987	96.75
8.3041	2294	8.83256	44.75	8.83255	231.375	8.83256	11.4375	8.81897	299.188	8.85972	88.25
8.30349	1272	8.8324	45.5	8.8324	220.375	8.8324	14.375	8.81882	309.125	8.85956	88
8.30288	1496	8.83225	55.0625	8.83225	213.125	8.83225	15.9375	8.81867	319.25	8.85941	98.75
8.30226	1690	8.8321	67	8.83209	213	8.8321	16.4375	8.81851	321.438	8.85926	117.5
8.30165	1718	8.83194	71.875	8.83194	219.625	8.83194	20.3125	8.81836	311.5	8.85911	139
8.30104	2408	8.83179	69.0625	8.83179	230.25	8.83179	30.1875	8.81821	297.25	8.85895	159.75
8.30043	2752	8.83164	68.5	8.83164	239.25	8.83164	45.8125	8.81806	290.5	8.8588	176.75
8.29982	3082	8.83149	79.5	8.83148	238.5	8.83149	63.875	8.8179	293.312	8.85865	189.5
8.29921	2766	8.83133	100.688	8.83133	225.875	8.83133	80	8.81775	297.562	8.8585	195
8.2986	1954	8.83118	122.312	8.83118	211.75	8.83118	89.625	8.8176	295.5	8.85834	192.25
8.29799	1770	8.83103	136.625	8.83102	210.125	8.83103	91.9375	8.81745	286.375	8.85819	183.5
8.29737	1498	8.83088	143.312	8.83087	223.625	8.83088	88.25	8.81729	273.375	8.85804	174.5
8.29676	1254	8.83072	145.5	8.83072	242.75	8.83072	79.75	8.81714	260.062	8.85788	169.25
8.29615	1384	8.83057	144.438	8.83057	258.25	8.83057	68.8125	8.81699	250.5	8.85773	166
8.29554	2014	8.83042	141.375	8.83041	269.375	8.83042	60.875	8.81683	248.125	8.85758	165.75
8.29493	1758	8.83026	140.562	8.83026	278.125	8.83026	61.1875	8.81668	254.125	8.85743	172
8.29432	1682	8.83011	145.375	8.83011	283.25	8.83011	67.4375	8.81653	267.562	8.85727	185
8.29371	1416	8.82996	151.438	8.82996	283.25	8.82996	71.8125	8.81638	287.062	8.85712	199.5
8.2931	1424	8.82981	148.188	8.8298	279.75	8.82981	70.625	8.81622	306.875	8.85697	207
8.29249	1466	8.82965	130.75	8.82965	276.875	8.82965	67.8125	8.81607	317.688	8.85682	207
8.29187	786	8.8295	107.75	8.8295	278.375	8.8295	67.4375	8.81592	313.688	8.85666	201.75
8.29126	682	8.82935	91.8125	8.82934	287.25	8.82935	67.5	8.81577	300.188	8.85651	192.5
8.29065	1012	8.8292	85.75	8.82919	301.75	8.8292	64.4375	8.81561	289.312	8.85636	178
8.29004	368	8.82904	82.875	8.82904	311.375	8.82904	59.25	8.81546	290.5	8.8562	163
8.28943	1126	8.82889	77.6875	8.82889	304.375	8.82889	54.375	8.81531	305.375	8.85605	154.25
8.28882	1048	8.82874	69.8125	8.82873	282.5	8.82874	50.5625	8.81515	328.5	8.8559	154.25
8.28821	1186	8.82858	59.625	8.82858	260.375	8.82858	48.0625	8.815	348.5	8.85575	155.75
8.2876	1780	8.82843	46.3125	8.82843	250.75	8.82843	48.75	8.81485	354.312	8.85559	153
8.28698	1550	8.82828	32.4375	8.82828	250.75	8.82828	53.9375	8.8147	346.062	8.85544	150.25
8.28637	1504	8.82813	24.9375	8.82812	248.625	8.82813	62	8.81454	336.812	8.85529	153.5
8.28576	1744	8.82797	26.8125	8.82797	239.375	8.82797	72.0625	8.81439	337.125	8.85514	162.5
8.28515	1704	8.82782	32.5625	8.82782	228.25	8.82782	87	8.81424	340.812	8.85498	169.5
8.28454	1986	8.82767	36.125	8.82766	222.75	8.82767	106.438	8.81409	335.188	8.85483	169
8.28393	2172	8.82752	36.9375	8.82751	223.75	8.82752	123.312	8.81393	320.312	8.85468	160.25
8.28332	2102	8.82736	36.6875	8.82736	227.875	8.82736	128.562	8.81378	309.062	8.85452	147
8.28271	2250	8.82721	35.8125	8.82721	231	8.82721	122.438	8.81363	306.625	8.85437	134
8.28209	2246	8.82706	37.125	8.82705	232	8.82706	111.438	8.81347	305.188	8.85422	126.5
8.28148	1562	8.8269	48.0625	8.8269	233.375	8.8269	99.1875	8.81332	298.938	8.85407	125.5
8.28087	1228	8.82675	71.1875	8.82675	237.5	8.82675	83.625	8.81317	293.875	8.85391	127.25
8.28026	1428	8.8266	96.125	8.8266	244.5	8.8266	65.6875	8.81302	295.062	8.85376	125.25
8.27965	2654	8.82645	108.188	8.82644	255.375	8.82645	54	8.81286	296.938	8.85361	121.25
8.27904	2618	8.82629	106.062	8.82629	271.5	8.82629	55.125	8.81271	292.25	8.85346	122.25
8.27843	2136	8.82614	102.5	8.82614	291.125	8.82614	63.25	8.81256	284.562	8.8533	130.25
8.27782	2278	8.82599	107	8.82598	306.125	8.82599	64.9375	8.8124	283.688	8.85315	138
8.27721	1820	8.82584	114.75	8.82583	310	8.82583	53.0625	8.81225	291.125	8.853	139.5
8.27659	1718	8.82568	115.938	8.82568	307	8.82568	33.3125	8.8121	299.688	8.85284	136.25
8.27598	1360	8.82553	108.75	8.82553	305.875	8.82553	16.1875	8.81195	303.062	8.85269	135.75
8.27537	708	8.82538	98.1875	8.82537	308.25	8.82538	6	8.81179	302.625	8.85254	138.5
8.27476	1186	8.82522	86.4375	8.82522	307.75	8.82522	1.1875	8.81164	305.5	8.85239	138.25
8.27415	1446	8.82507	71.125	8.82507	302.5	8.82507	-0.5	8.81149	318.938	8.85223	131
8.27354	1804	8.82492	53.1875	8.82492	298.875	8.82492	0.3125	8.81134	341.188	8.85208	120.75
8.27293	2076	8.82477	39	8.82476	299.25	8.82477	0	8.81118	357.812	8.85193	114.25
8.27232	2054	8.82461	33.875	8.82461	295.625	8.82461	-7.4375	8.81103	351.75	8.85177	116
8.2717	2458	8.82446	36.375	8.82446	280.5	8.82446	-21.6875	8.81088	324.25	8.85162	125.75
8.27109	1748	8.82431	42.4375	8.8243	259	8.82431	-32.625	8.81072	296	8.85147	136.25
8.27048	1726	8.82416	50.875	8.82415	243.625	8.82415	-29.875	8.81057	285.188	8.85132	137.25
8.26987	1494	8.824	62.125	8.824	240.125	8.824	-14.375	8.81042	289.688	8.85116	121.5
8.26926	1304	8.82385	73.375	8.82385	245.875	8.82385	2.0625	8.81027	297.625	8.85101	92.75
8.26865	1650	8.8237	78.875	8.82369	254.125	8.8237	11.5	8.81011	306.5	8.85086	63.5
8.26804	2142	8.82354	76.3125	8.82354	258.375	8.82354	15.5625	8.80996	319.125	8.85071	46
8.26743	1984	8.82339	71.5625	8.82339	256.625	8.82339	20.875	8.80981	329.312	8.85055	45.25
8.26681	1778	8.82324	72.875	8.82323	252.625	8.82324	30.3125	8.80966	325.688	8.8504	57
8.2662	2096	8.82309	82.6875	8.82308	254	8.82309	42.4375	8.8095	310.25	8.85025	75.5
8.26559	1870	8.82293	95.9375	8.82293	260.5	8.82293	55.6875	8.80935	297.75	8.85009	94
8.26498	1552	8.82278	104.875	8.82278	264.375	8.82278	67.3125	8.8092	295.875	8.84994	109.25
8.26437	1534	8.82263	104.562	8.82262	263	8.82263	72.0625	8.80904	295.625	8.84979	118
8.26376	1148	8.82247	97.3125	8.82247	264.625	8.82247	65.25	8.80889	287.5	8.84964	121.25
8.26315	1418	8.82232	91.625	8.82232	275.75	8.82232	48.125	8.80874	274.312	8.84948	121.25
8.26254	1828	8.82217	95.5	8.82217	289.75	8.82217	28.375	8.80859	263.562	8.84933	120
8.26193	1602	8.82202	109.312	8.82201	296.5	8.82202	13.5625	8.80843	255.312	8.84918	117.75
8.26131	2044	8.82186	123.438	8.82186	297.875	8.82186	5.5625	8.80828	247.125	8.84903	111.75
8.2607	2052	8.82171	129.062	8.82171	305.125	8.82171	1.4375	8.80813	242.5	8.84887	100.25
8.26009	1732	8.82156	128.875	8.82155	319.375	8.82156	-2.8125	8.80798	246.375	8.84872	83
8.25948	2220	8.82141	132.875	8.8214	328.25	8.82141	-7.5	8.80782	256.812	8.84857	64.25
8.25887	1934	8.82125	144.5	8.82125	320.25	8.82125	-9.625	8.80767	265.75	8.84841	51.25
8.25826	1624	8.8211	155.812	8.8211	297.25	8.8211	-5	8.80752	270.812	8.84826	47.75
8.25765	2862	8.82095	157.938	8.82094	272.875	8.82095	8.0625	8.80736	275.75	8.84811	52.5
8.25704	2778	8.82079	151.5	8.82079	260.75	8.82079	26.3125	8.80721	281.375	8.84796	60.25
8.25642	2284	8.82064	142.5	8.82064	264.375	8.82064	42.75	8.80706	280.562	8.8478	68.75
8.25581	2436	8.82049	133	8.82049	273.375	8.82049	50.4375	8.80691	268.125	8.84765	73.5
8.2552	1798	8.82034	120.438	8.82033	272.75	8.82034	47.5625	8.80675	250.625	8.8475	75.25
8.25459	1530	8.82018	104.5	8.82018	258.625	8.82018	37.5	8.8066	242.625	8.84735	76.5
8.25398	1768	8.82003	89.3125	8.82003	245.75	8.82003	24.5	8.80645	250.938	8.84719	79.75
8.25337	1682	8.81988	77.3125	8.81987	248	8.81988	11.125	8.8063	268.188	8.84704	83
8.25276	1766	8.81973	66.1875	8.81972	259.25	8.81973	0.3125	8.80614	282.188	8.84689	83.5
8.25215	2214	8.81957	52.9375	8.81957	258.5	8.81957	-1.75	8.80599	288.188	8.84673	84.75
8.25153	1708	8.81942	38.0625	8.81942	237.375	8.81942	8.75	8.80584	289.25	8.84658	90.25
8.25092	1992	8.81927	26.3125	8.81926	209.5	8.81927	26.25	8.80568	286.062	8.84643	95.5
8.25031	2020	8.81911	22.125	8.81911	193.75	8.81911	40.4375	8.80553	275.688	8.84628	92.25
8.2497	876	8.81896	25.5	8.81896	195	8.81896	49.375	8.80538	261.75	8.84612	80.25
8.24909	1044	8.81881	32.4375	8.81881	204.75	8.81881	62	8.80523	259.062	8.84597	73.25
8.24848	1170	8.81866	37.3125	8.81865	213.375	8.81866	83.0625	8.80507	277.812	8.84582	82.5
8.24787	984	8.8185	37.125	8.8185	217.25	8.8185	102.5	8.80492	310.312	8.84566	101.5
8.24726	1106	8.81835	32.3125	8.81835	218.375	8.81835	106	8.80477	337	8.84551	113
8.24665	1586	8.8182	24.625	8.81819	220.875	8.8182	91.8125	8.80461	347.188	8.84536	107.5
8.24603	1502	8.81805	16.0625	8.81804	226.25	8.81804	70.75	8.80446	343.562	8.84521	90
8.24542	958	8.81789	10.625	8.81789	231.75	8.81789	51.375	8.80431	333.125	8.84505	71.5
8.24481	1914	8.81774	14.0625	8.81774	235.5	8.81774	35.1875	8.80416	319.688	8.8449	59.75
8.2442	1982	8.81759	28.875	8.81758	240.625	8.81759	23.9375	8.804	307.75	8.84475	54.5
8.24359	1626	8.81743	49.5625	8.81743	251.75	8.81743	21.875	8.80385	301.5	8.8446	54
8.24298	1246	8.81728	65.625	8.81728	265.125	8.81728	27.75	8.8037	299.438	8.84444	54
8.24237	1714	8.81713	69.875	8.81713	271.375	8.81713	30.9375	8.80355	296.938	8.84429	52
8.24176	1956	8.81698	61.8125	8.81697	268.875	8.81698	23.3125	8.80339	296.5	8.84414	45.75
8.24114	2014	8.81682	47.5	8.81682	264.125	8.81682	9.5625	8.80324	308.5	8.84398	33.75
8.24053	1848	8.81667	34.4375	8.81667	260	8.81667	1.125	8.80309	334.562	8.84383	13.25
8.23992	1538	8.81652	27.875	8.81651	250.125	8.81652	4.5	8.80293	359.625	8.84368	-12.25
8.23931	1324	8.81637	28.75	8.81636	230.125	8.81636	17.875	8.80278	366.125	8.84353	-36.75
8.2387	2210	8.81621	34.9375	8.81621	208.625	8.81621	35.8125	8.80263	354.5	8.84337	-50.75
8.23809	1736	8.81606	44.3125	8.81606	200.25	8.81606	52.75	8.80248	341.625	8.84322	-52.5
8.23748	2250	8.81591	56.375	8.8159	210.125	8.81591	62.25	8.80232	342.188	8.84307	-47.75
8.23687	2180	8.81575	69.9375	8.81575	229.625	8.81575	61.625	8.80217	356.062	8.84292	-41.5
8.23625	2266	8.8156	81.3125	8.8156	244.25	8.8156	54.25	8.80202	372	8.84276	-35.5
8.23564	2852	8.81545	88.25	8.81544	245.875	8.81545	47.875	8.80187	378.25	8.84261	-25.75
8.23503	1972	8.8153	92.125	8.81529	237.375	8.8153	47.8125	8.80171	369.438	8.84246	-12.75
8.23442	2528	8.81514	94.5	8.81514	228.625	8.81514	54.75	8.80156	350.875	8.8423	0.25
8.23381	2438	8.81499	92.25	8.81499	228.625	8.81499	67.5625	8.80141	332.312	8.84215	8.75
8.2332	1224	8.81484	80.8125	8.81483	239.125	8.81484	84.75	8.80125	320.312	8.842	11.5
8.23259	908	8.81468	61.875	8.81468	253.125	8.81468	102.875	8.8011	312.25	8.84185	12.5
8.23198	1092	8.81453	45.125	8.81453	262.625	8.81453	116.875	8.80095	303.25	8.84169	14.25
8.23136	1360	8.81438	39.5	8.81438	260.375	8.81438	123.062	8.8008	293.25	8.84154	15.25
8.23075	1430	8.81423	45.3125	8.81422	241.5	8.81423	121.938	8.80064	286.438	8.84139	14
8.23014	1364	8.81407	56.875	8.81407	206.125	8.81407	117.188	8.80049	284	8.84124	10.75
8.22953	1922	8.81392	70.125	8.81392	164.125	8.81392	112.188	8.80034	283.25	8.84108	3.5
8.22892	2060	8.81377	85.125	8.81376	130	8.81377	106.062	8.80019	280.312	8.84093	-11.5
8.22831	2130	8.81362	101.688	8.81361	111.875	8.81362	95.5625	8.80003	274	8.84078	-38.25
8.2277	1908	8.81346	116.312	8.81346	109.625	8.81346	79.8125	8.79988	266.125	8.84062	-68.5
8.22709	2608	8.81331	124.25	8.81331	119.25	8.81331	62.5625	8.79973	261.625	8.84047	-86
8.22648	3302	8.81316	126.375	8.81315	136.5	8.81316	47.8125	8.79957	265.688	8.84032	-84.25
8.22586	2226	8.813	127.938	8.813	155.125	8.813	35	8.79942	278.688	8.84017	-73
8.22525	2386	8.81285	131.812	8.81285	168.125	8.81285	22.0625	8.79927	294.688	8.84001	-63
8.22464	2518	8.8127	133.75	8.8127	173.875	8.8127	11.1875	8.79912	306.188	8.83986	-53.75
8.22403	3148	8.81255	128.062	8.81254	175.25	8.81255	6.6875	8.79896	310.312	8.83971	-36.25
8.22342	3244	8.81239	116.25	8.81239	173.5	8.81239	7.875	8.79881	308	8.83956	-11.25
8.22281	4098	8.81224	107.375	8.81224	167.625	8.81224	10.125	8.79866	301.625	8.8394	11
8.2222	3492	8.81209	106.688	8.81208	162.125	8.81209	11.75	8.79851	294.5	8.83925	22.5
8.22159	3408	8.81194	109.625	8.81193	165.625	8.81194	16.875	8.79835	292	8.8391	24.5
8.22097	3064	8.81178	109	8.81178	178.75	8.81178	26.5625	8.7982	298.375	8.83894	16
8.22036	2502	8.81163	103.625	8.81163	189.75	8.81163	34.8125	8.79805	312.875	8.83879	-3
8.21975	2124	8.81148	96.5	8.81147	189.875	8.81148	36.375	8.79789	331.188	8.83864	-29.75
8.21914	2190	8.81132	88.3125	8.81132	183.5	8.81132	33.6875	8.79774	349.25	8.83849	-49.75
8.21853	2194	8.81117	78.1875	8.81117	180.125	8.81117	31.6875	8.79759	362.938	8.83833	-51.5
8.21792	3308	8.81102	68.0625	8.81102	179.5	8.81102	29.875	8.79744	367.875	8.83818	-33.5
8.21731	4316	8.81087	62.5	8.81086	176.625	8.81087	25.4375	8.79728	362.938	8.83803	-8.5
8.2167	7032	8.81071	60.75	8.81071	172.125	8.81071	21.375	8.79713	352.312	8.83787	7.75
8.21608	9450	8.81056	57.5625	8.81056	173.375	8.81056	24.6875	8.79698	343.812	8.83772	11.5
8.21547	10868	8.81041	52.0625	8.8104	182.75	8.81041	35.125	8.79683	341.188	8.83757	8
8.21486	10088	8.81026	50.1875	8.81025	195.125	8.81026	42.25	8.79667	342.438	8.83742	8
8.21425	7594	8.8101	56.25	8.8101	204.875	8.8101	37	8.79652	342.062	8.83726	12.25
8.21364	5136	8.80995	67.5625	8.80995	208.375	8.80995	22.25	8.79637	336.062	8.83711	13.5
8.21303	4108	8.8098	80.6875	8.80979	201.375	8.8098	9.0625	8.79621	324.875	8.83696	7.75
8.21242	4196	8.80964	97.375	8.80964	181.625	8.80964	4.75	8.79606	314	8.83681	3.25
8.21181	5018	8.80949	118.438	8.80949	154.375	8.80949	6.875	8.79591	307.188	8.83665	9
8.2112	6664	8.80934	136.5	8.80934	130.5	8.80934	9.4375	8.79576	300.312	8.8365	21
8.21058	9654	8.80919	141.188	8.80918	118	8.80919	11.25	8.7956	284.312	8.83635	26.25
8.20997	10404	8.80903	131.375	8.80903	118.25	8.80903	15.1875	8.79545	257	8.83619	24
8.20936	9504	8.80888	116.625	8.80888	130.75	8.80888	22.5625	8.7953	229.062	8.83604	21.5
8.20875	6972	8.80873	106.188	8.80872	150.75	8.80873	29	8.79514	212.5	8.83589	23.75
8.20814	7172	8.80858	101.125	8.80857	168.125	8.80857	30.5	8.79499	210.375	8.83574	25.25
8.20753	8590	8.80842	97.6875	8.80842	171.625	8.80842	28.3125	8.79484	217.812	8.83558	22
8.20692	7656	8.80827	93.9375	8.80827	162.375	8.80827	26.0625	8.79469	232.062	8.83543	20.25
8.20631	5452	8.80812	89.75	8.80811	155.625	8.80812	23.8125	8.79453	252.312	8.83528	23.75
8.20569	5742	8.80796	86.5	8.80796	167	8.80796	18.1875	8.79438	275.25	8.83513	29
8.20508	7308	8.80781	88.4375	8.80781	196.125	8.80781	7.4375	8.79423	294.75	8.83497	28
8.20447	8532	8.80766	101.062	8.80765	229.375	8.80766	-5.6875	8.79408	307.812	8.83482	24.75
8.20386	8346	8.80751	124	8.8075	253.875	8.80751	-19.125	8.79392	315	8.83467	27.75
8.20325	6042	8.80735	147.375	8.80735	266.5	8.80735	-32.375	8.79377	316.812	8.83451	36.75
8.20264	5048	8.8072	159.25	8.8072	271.25	8.8072	-42.4375	8.79362	313.812	8.83436	42.5
8.20203	5558	8.80705	155.938	8.80704	271.375	8.80705	-41.5625	8.79346	308.375	8.83421	39.5
8.20142	7648	8.80689	143.625	8.80689	265.625	8.80689	-24.75	8.79331	304.438	8.83406	32.5
8.2008	10996	8.80674	129.75	8.80674	250.375	8.80674	1.875	8.79316	302.688	8.8339	27.75
8.20019	12112	8.80659	117.938	8.80659	226.875	8.80659	24	8.79301	302.625	8.83375	25.25
8.19958	11542	8.80644	109.688	8.80643	203	8.80644	30.0625	8.79285	304.5	8.8336	22.75
8.19897	9296	8.80628	106.25	8.80628	188.375	8.80628	21.4375	8.7927	306.875	8.83345	20.75
8.19836	7098	8.80613	106.75	8.80613	185.375	8.80613	10.3125	8.79255	303.688	8.83329	21.75
8.19775	7540	8.80598	106.938	8.80597	189.125	8.80598	8.3125	8.7924	291.625	8.83314	29
8.19714	6842	8.80583	102.938	8.80582	192.125	8.80583	17.625	8.79224	277.188	8.83299	41.75
8.19653	6434	8.80567	96.25	8.80567	192.125	8.80567	31.3125	8.79209	270.188	8.83283	57
8.19592	5266	8.80552	91.75	8.80552	190	8.80552	41.875	8.79194	271.188	8.83268	70.5
8.1953	5020	8.80537	91.375	8.80536	186.125	8.80537	47.875	8.79178	272.75	8.83253	81
8.19469	4766	8.80521	90.875	8.80521	178.875	8.80521	52.3125	8.79163	272.125	8.83238	88.5
8.19408	3660	8.80506	84.9375	8.80506	167.75	8.80506	57.8125	8.79148	273.688	8.83222	90.75
8.19347	4332	8.80491	72.375	8.80491	158.125	8.80491	63.6875	8.79133	279.312	8.83207	85
8.19286	6052	8.80476	58.875	8.80475	157	8.80476	69.875	8.79117	283.375	8.83192	72
8.19225	6832	8.8046	51.6875	8.8046	166.125	8.8046	77.0625	8.79102	282.438	8.83177	59.25
8.19164	6242	8.80445	53.3125	8.80445	178	8.80445	85.625	8.79087	281.562	8.83161	53.75
8.19103	6270	8.8043	59.8125	8.80429	181.75	8.8043	94.5625	8.79072	287.812	8.83146	56.75
8.19041	5198	8.80415	64.5625	8.80414	174.5	8.80415	102.25	8.79056	299.875	8.83131	66.5
8.1898	5016	8.80399	63.3125	8.80399	162.5	8.80399	106.875	8.79041	309.625	8.83115	75
8.18919	4484	8.80384	54	8.80384	152.375	8.80384	106.625	8.79026	309.562	8.831	75.5
8.18858	4040	8.80369	36.6875	8.80368	142.5	8.80369	102.562	8.7901	298.188	8.83085	68
8.18797	3174	8.80353	15.8125	8.80353	128.625	8.80353	99.5625	8.78995	281.25	8.8307	63.25
8.18736	3604	8.80338	1.75	8.80338	111.5	8.80338	100.375	8.7898	271	8.83054	77.25
8.18675	5096	8.80323	3.75	8.80323	95.625	8.80323	101.25	8.78965	276.688	8.83039	109
8.18614	5398	8.80308	19.3125	8.80307	85.25	8.80308	97.0625	8.78949	295.5	8.83024	137.75
8.18552	5548	8.80292	38.0625	8.80292	83.125	8.80292	89.1875	8.78934	315.312	8.83008	146.75
8.18491	4840	8.80277	54.5625	8.80277	91.875	8.80277	82.3125	8.78919	326.938	8.82993	139.5
8.1843	4492	8.80262	73.875	8.80261	112	8.80262	73.3125	8.78904	330.438	8.82978	132.25
8.18369	4562	8.80247	98.875	8.80246	136.5	8.80247	54.6875	8.78888	329.188	8.82963	131
8.18308	5686	8.80231	121.25	8.80231	155.25	8.80231	28	8.78873	327.562	8.82947	130.75
8.18247	6352	8.80216	131.062	8.80216	163.625	8.80216	6.75	8.78858	332.188	8.82932	130.25
8.18186	5470	8.80201	131	8.802	166.125	8.80201	1.125	8.78842	347.188	8.82917	134
8.18125	5468	8.80185	132.875	8.80185	167.875	8.80185	4.5625	8.78827	363.625	8.82902	143.25
8.18063	5162	8.8017	141.562	8.8017	168.5	8.8017	3.6875	8.78812	365.688	8.82886	153
8.18002	4066	8.80155	151.875	8.80154	167.375	8.80155	-5.4375	8.78797	350.562	8.82871	162
8.17941	3502	8.8014	160.25	8.80139	167.625	8.8014	-15.6875	8.78781	333.5	8.82856	174.25
8.1788	3868	8.80124	167.25	8.80124	174.375	8.80124	-20.25	8.78766	326.438	8.8284	190
8.17819	3350	8.80109	169.75	8.80109	185.375	8.80109	-19.375	8.78751	323	8.82825	199.25
8.17758	4378	8.80094	160.562	8.80093	193.75	8.80094	-16.375	8.78735	313.312	8.8281	194
8.17697	4384	8.80079	141.125	8.80078	194.875	8.80078	-14	8.7872	302.75	8.82795	179.25
8.17636	4690	8.80063	123.562	8.80063	192	8.80063	-15.3125	8.78705	304.562	8.82779	168.5
8.17575	3828	8.80048	116.5	8.80048	192.25	8.80048	-21.4375	8.7869	319.062	8.82764	168
8.17513	3372	8.80033	113.625	8.80032	197.125	8.80033	-29.4375	8.78674	334.188	8.82749	173.5
8.17452	3648	8.80017	105.812	8.80017	201.875	8.80017	-34.0625	8.78659	342.5	8.82734	176
8.17391	4922	8.80002	96.75	8.80002	202.25	8.80002	-34.5	8.78644	346.5	8.82718	171.25
8.1733	6080	8.79987	96.875	8.79986	201.625	8.79987	-35.5625	8.78629	347.25	8.82703	159.5
8.17269	6074	8.79972	107.25	8.79971	206.625	8.79972	-41.25	8.78613	342.312	8.82688	144.25
8.17208	6982	8.79956	117.125	8.79956	218.5	8.79956	-47.9375	8.78598	333.125	8.82672	130.5
8.17147	8140	8.79941	117.375	8.79941	228.75	8.79941	-44.9375	8.78583	326.25	8.82657	122.25
8.17086	7946	8.79926	108.5	8.79925	227.875	8.79926	-23.625	8.78567	322.188	8.82642	120
8.17024	8776	8.79911	96.25	8.7991	217.625	8.7991	12.0625	8.78552	314.562	8.82627	119.75
8.16963	8318	8.79895	85.9375	8.79895	208.25	8.79895	45.5	8.78537	301.375	8.82611	119.5
8.16902	7862	8.7988	82.25	8.7988	206	8.7988	60.375	8.78522	290.125	8.82596	118.5
8.16841	7372	8.79865	88.1875	8.79864	206.5	8.79865	55.0625	8.78506	288.25	8.82581	122
8.1678	6932	8.79849	103.562	8.79849	203.25	8.79849	41.3125	8.78491	295.5	8.82566	132.25
8.16719	7018	8.79834	125.062	8.79834	197.5	8.79834	29.6875	8.78476	307.625	8.8255	145.75
8.16658	7638	8.79819	149.562	8.79818	198.25	8.79819	22.625	8.78461	320.125	8.82535	150.75
8.16597	7878	8.79804	172.25	8.79803	209.5	8.79804	19.25	8.78445	328.5	8.8252	138.75
8.16535	8240	8.79788	186.188	8.79788	223.125	8.79788	21.625	8.7843	329.5	8.82504	113.25
8.16474	5896	8.79773	188.562	8.79773	227.375	8.79773	31.125	8.78415	325.625	8.82489	87.25
8.16413	4996	8.79758	183.375	8.79757	219.25	8.79758	44.0625	8.78399	322.312	8.82474	67.25
8.16352	4772	8.79742	174.438	8.79742	208.125	8.79742	57.125	8.78384	320	8.82459	53
8.16291	5150	8.79727	159.188	8.79727	203.375	8.79727	71.25	8.78369	314.375	8.82443	41.25
8.1623	4404	8.79712	136.5	8.79712	205.625	8.79712	87.5	8.78354	305.75	8.82428	34.75
8.16169	4314	8.79697	115	8.79696	208.75	8.79697	102.125	8.78338	300.5	8.82413	35.25
8.16108	4408	8.79681	106.062	8.79681	209.875	8.79681	110.25	8.78323	302	8.82398	42
8.16047	4598	8.79666	108.625	8.79666	213	8.79666	111.75	8.78308	306.938	8.82382	51.75
8.15985	5062	8.79651	112.562	8.7965	221.25	8.79651	108.625	8.78293	311.875	8.82367	63.25
8.15924	6046	8.79636	115	8.79635	230.125	8.79636	102.062	8.78277	317.5	8.82352	74
8.15863	5838	8.7962	122.5	8.7962	233.375	8.7962	95.3125	8.78262	321.5	8.82336	80
8.15802	6920	8.79605	135.562	8.79605	230.25	8.79605	95.4375	8.78247	317.75	8.82321	81
8.15741	8382	8.7959	144.188	8.79589	227.125	8.7959	105.125	8.78231	305.688	8.82306	80.75
8.1568	8622	8.79574	142.938	8.79574	228.875	8.79574	115.25	8.78216	295	8.82291	84
8.15619	8964	8.79559	138.562	8.79559	233.75	8.79559	115.312	8.78201	293.188	8.82275	88
8.15558	9636	8.79544	137.25	8.79544	236.25	8.79544	105.75	8.78186	295.625	8.8226	88.5
8.15496	8898	8.79529	134.812	8.79528	233.5	8.79529	94.6875	8.7817	293.812	8.82245	86.75
8.15435	8838	8.79513	127.562	8.79513	226.875	8.79513	84.8125	8.78155	287.438	8.82229	84.75
8.15374	8768	8.79498	123.875	8.79498	218.75	8.79498	70.875	8.7814	283	8.82214	82.75
8.15313	9468	8.79483	132.062	8.79482	206.375	8.79483	51.9375	8.78125	281.812	8.82199	80.75
8.15252	9212	8.79468	143.312	8.79467	185.25	8.79468	35.25	8.78109	278.75	8.82184	82.5
8.15191	7932	8.79452	140.688	8.79452	154	8.79452	26.375	8.78094	269.438	8.82168	90.75
8.1513	7418	8.79437	122	8.79437	118.25	8.79437	23	8.78079	254.375	8.82153	102.5
8.15069	7074	8.79422	103.938	8.79421	87.625	8.79422	19.75	8.78063	236.812	8.82138	108.5
8.15007	6844	8.79406	99.75	8.79406	69.5	8.79406	16.5	8.78048	221.812	8.82123	108.75
8.14946	6252	8.79391	106.625	8.79391	67.5	8.79391	16.0625	8.78033	215.938	8.82107	108
8.14885	4378	8.79376	113.875	8.79375	81.25	8.79376	19.375	8.78018	222.312	8.82092	109.75
8.14824	4188	8.79361	117.062	8.7936	107.125	8.79361	23.75	8.78002	235.75	8.82077	112.75
8.14763	4210	8.79345	117.938	8.79345	135.75	8.79345	26.1875	8.77987	247.312	8.82061	114.5
8.14702	4150	8.7933	116.625	8.7933	158.5	8.7933	26.625	8.77972	251.312	8.82046	117.5
8.14641	3410	8.79315	110.75	8.79314	174	8.79315	28.625	8.77956	248.188	8.82031	124.5
8.1458	3440	8.793	100.062	8.79299	185.375	8.79299	36.0625	8.77941	241.562	8.82016	129.5
8.14519	3758	8.79284	88	8.79284	193.25	8.79284	47.375	8.77926	235.312	8.82	126.5
8.14457	3854	8.79269	78.0625	8.79269	193.75	8.79269	54	8.77911	231.625	8.81985	118
8.14396	4096	8.79254	71.75	8.79253	185.75	8.79254	48	8.77895	228.5	8.8197	111.5
8.14335	4564	8.79238	68.5625	8.79238	174.625	8.79238	29.875	8.7788	223.438	8.81955	111.25
8.14274	3966	8.79223	66.125	8.79223	167.625	8.79223	7.125	8.77865	219.312	8.81939	114
8.14213	3988	8.79208	61.6875	8.79207	166.5	8.79208	-12.4375	8.7785	223.562	8.81924	117
8.14152	4010	8.79193	55.125	8.79192	170	8.79193	-23	8.77834	236.062	8.81909	124.5
8.14091	3936	8.79177	51.125	8.79177	177.875	8.79177	-20.0625	8.77819	244.438	8.81893	142
8.1403	3204	8.79162	57.4375	8.79162	189.625	8.79162	-4.375	8.77804	237.125	8.81878	164.5
8.13968	3142	8.79147	76.0625	8.79146	200	8.79147	15.125	8.77788	219.438	8.81863	176.25
8.13907	2480	8.79132	97	8.79131	200.125	8.79131	27.4375	8.77773	208.125	8.81848	163.25
8.13846	1794	8.79116	105.625	8.79116	186.875	8.79116	27.5	8.77758	213.75	8.81832	128.25
8.13785	2982	8.79101	98.5	8.79101	166.25	8.79101	18.0625	8.77743	232.125	8.81817	89.5
8.13724	4282	8.79086	89.5	8.79085	147.125	8.79086	5.1875	8.77727	253.75	8.81802	65
8.13663	4140	8.7907	94.4375	8.7907	135.125	8.7907	-2.875	8.77712	274.125	8.81787	57.25
8.13602	4596	8.79055	111.438	8.79055	129.25	8.79055	1.625	8.77697	293.625	8.81771	59
8.13541	4290	8.7904	124.812	8.79039	125.5	8.7904	17.8125	8.77682	313.312	8.81756	66.75
8.13479	3786	8.79025	128.312	8.79024	120.375	8.79025	31.4375	8.77666	330.75	8.81741	79.75
8.13418	3324	8.79009	132.625	8.79009	116.5	8.79009	28.375	8.77651	339.75	8.81725	92
8.13357	3454	8.78994	146.75	8.78994	121	8.78994	11.9375	8.77636	334.312	8.8171	94
8.13296	3260	8.78979	161.938	8.78978	137.25	8.78979	-1.75	8.7762	316.625	8.81695	84.75
8.13235	4402	8.78963	164.5	8.78963	160.25	8.78963	-3.5625	8.77605	298.625	8.8168	80
8.13174	4374	8.78948	155	8.78948	181.25	8.78948	3.25	8.7759	291.25	8.81664	93
8.13113	4686	8.78933	144.562	8.78933	195.875	8.78933	13.9375	8.77575	291.5	8.81649	117.25
8.13052	3094	8.78918	136.062	8.78917	203.5	8.78918	30.1875	8.77559	287.25	8.81634	130.75
8.12991	3174	8.78902	122.688	8.78902	203.5	8.78902	50.875	8.77544	272.375	8.81618	122
8.12929	2328	8.78887	104.938	8.78887	195.25	8.78887	67.6875	8.77529	252.938	8.81603	102.25
8.12868	2272	8.78872	93.8125	8.78871	181.875	8.78872	75.0625	8.77514	238.25	8.81588	91
8.12807	3010	8.78857	94.25	8.78856	170.25	8.78857	77	8.77498	230.312	8.81573	93.5
8.12746	3026	8.78841	96.625	8.78841	163.875	8.78841	80	8.77483	224.875	8.81557	98
8.12685	3648	8.78826	90.875	8.78826	159.125	8.78826	84.9375	8.77468	215.688	8.81542	93.5
8.12624	4618	8.78811	81.125	8.7881	150.25	8.78811	91.25	8.77452	200.125	8.81527	79.25
8.12563	3564	8.78795	78.9375	8.78795	136.875	8.78795	100.875	8.77437	181.312	8.81512	63.75
8.12502	3038	8.7878	87.5	8.7878	122.25	8.7878	111.75	8.77422	168.75	8.81496	55.75
8.1244	2812	8.78765	100.188	8.78765	108.875	8.78765	115.438	8.77407	169	8.81481	58.25
8.12379	3918	8.7875	110	8.78749	94.625	8.7875	108.312	8.77391	178.188	8.81466	69.25
8.12318	3040	8.78734	114.875	8.78734	77	8.78734	99.375	8.77376	186.625	8.8145	81.75
8.12257	3626	8.78719	114.188	8.78719	58.875	8.78719	100	8.77361	191.75	8.81435	87
8.12196	3762	8.78704	106.812	8.78703	49.25	8.78704	108.062	8.77346	200.688	8.8142	81
8.12135	3626	8.78689	93.6875	8.78688	53.625	8.78689	111.812	8.7733	217.375	8.81405	68
8.12074	3052	8.78673	78.1875	8.78673	67.5	8.78673	105.688	8.77315	236.062	8.81389	59
8.12013	3786	8.78658	65.0625	8.78658	80.125	8.78658	95.3125	8.773	249	8.81374	61.5
8.11951	3030	8.78643	60.25	8.78642	87.5	8.78643	87.6875	8.77284	255.938	8.81359	75.75
8.1189	3408	8.78627	68	8.78627	94.25	8.78627	82.9375	8.77269	260.938	8.81344	96
8.11829	3574	8.78612	84.625	8.78612	104.375	8.78612	78.0625	8.77254	266.062	8.81328	116.25
8.11768	3470	8.78597	99.25	8.78596	114.125	8.78597	70.75	8.77239	270.938	8.81313	128
8.11707	3454	8.78582	104.062	8.78581	118.75	8.78582	61.0625	8.77223	278.312	8.81298	127.5
8.11646	3814	8.78566	101.5	8.78566	121.125	8.78566	51.125	8.77208	290.938	8.81282	115.25
8.11585	4018	8.78551	98.8125	8.78551	127.625	8.78551	43.6875	8.77193	307.188	8.81267	97.25
8.11524	4708	8.78536	97.875	8.78535	138.125	8.78536	37.875	8.77178	321	8.81252	78.5
8.11462	4984	8.78521	95.8125	8.7852	147.375	8.78521	28.9375	8.77162	328.125	8.81237	61
8.11401	4828	8.78505	93.375	8.78505	152.125	8.78505	16.125	8.77147	329.438	8.81221	44.75
8.1134	4012	8.7849	94.625	8.7849	152.75	8.7849	7.875	8.77132	328.688	8.81206	31
8.11279	4470	8.78475	98.875	8.78474	151.125	8.78475	12.75	8.77116	329.125	8.81191	21
8.11218	4512	8.78459	99.8125	8.78459	150	8.78459	26.8125	8.77101	330.938	8.81176	16
8.11157	5460	8.78444	94.6875	8.78444	154.75	8.78444	37.375	8.77086	330.75	8.8116	17
8.11096	4490	8.78429	88.75	8.78428	167.375	8.78429	39.125	8.77071	325.188	8.81145	23.75
8.11035	5690	8.78414	88.6875	8.78413	180.375	8.78414	40.1875	8.77055	315.625	8.8113	34.25
8.10974	5650	8.78398	95.8125	8.78398	184.625	8.78398	48.1875	8.7704	307.125	8.81114	41.25
8.10912	6212	8.78383	108.188	8.78383	180.875	8.78383	58.875	8.77025	300.75	8.81099	40
8.10851	5318	8.78368	125.125	8.78367	179.625	8.78368	62.0625	8.77009	291.438	8.81084	32.5
8.1079	6170	8.78353	144.062	8.78352	185.375	8.78352	55.6875	8.76994	274.5	8.81069	27.75
8.10729	6610	8.78337	157.438	8.78337	192.375	8.78337	48.6875	8.76979	252.438	8.81053	29
8.10668	7318	8.78322	157.562	8.78322	194.125	8.78322	50.3125	8.76964	232.75	8.81038	34
8.10607	7612	8.78307	145	8.78306	192.125	8.78307	60.9375	8.76948	221.875	8.81023	36
8.10546	7692	8.78291	128.188	8.78291	189	8.78291	71.9375	8.76933	223.188	8.81008	33
8.10485	7576	8.78276	115.625	8.78276	182.125	8.78276	73.1875	8.76918	236.688	8.80992	27.25
8.10423	7390	8.78261	109.938	8.7826	168.375	8.78261	62.375	8.76903	256.625	8.80977	22.25
8.10362	6908	8.78246	108.875	8.78245	155.375	8.78246	46	8.76887	273.625	8.80962	24.25
8.10301	6836	8.7823	108.062	8.7823	156.375	8.7823	33.6875	8.76872	281.875	8.80946	34.5
8.1024	7750	8.78215	103.375	8.78215	176	8.78215	29.25	8.76857	283.75	8.80931	44.75
8.10179	8294	8.782	93.75	8.78199	203.75	8.782	28.75	8.76841	283.562	8.80916	44
8.10118	9090	8.78185	84	8.78184	222.625	8.78184	28.0625	8.76826	280.25	8.80901	29
8.10057	10318	8.78169	81.125	8.78169	223.875	8.78169	28.5	8.76811	271.938	8.80885	8.75
8.09996	11690	8.78154	86.625	8.78154	210.25	8.78154	36.0625	8.76796	264.375	8.8087	-6.5
8.09934	14250	8.78139	95.9375	8.78138	191.375	8.78139	53.5	8.7678	268.625	8.80855	-15.25
8.09873	16606	8.78123	105.688	8.78123	174.75	8.78123	74	8.76765	288.125	8.80839	-18.75
8.09812	20572	8.78108	116.812	8.78108	163.875	8.78108	85.8125	8.7675	313.312	8.80824	-16.5
8.09751	25264	8.78093	128.312	8.78092	158.875	8.78093	82.125	8.76735	329.375	8.80809	-6.5
8.0969	29524	8.78078	133.125	8.78077	158.875	8.78078	69.125	8.76719	329.062	8.80794	4
8.09629	33112	8.78062	124.25	8.78062	159.75	8.78062	61.1875	8.76704	314.812	8.80778	12.25
8.09568	34234	8.78047	103.625	8.78047	156.375	8.78047	67.0625	8.76689	296	8.80763	22.25
8.09507	34032	8.78032	82.6875	8.78031	148.5	8.78032	82.3125	8.76673	282.438	8.80748	42.5
8.09446	32318	8.78016	71.8125	8.78016	143.25	8.78016	95	8.76658	279.375	8.80733	66.5
8.09384	28812	8.78001	73.8125	8.78001	147.625	8.78001	98.25	8.76643	284.5	8.80717	80.25
8.09323	24404	8.77986	84	8.77985	159.125	8.77986	95.3125	8.76628	290.438	8.80702	81.5
8.09262	19030	8.77971	93.75	8.7797	169.25	8.77971	92.5	8.76612	291.312	8.80687	82.75
8.09201	16444	8.77955	95.9375	8.77955	172.5	8.77955	92.1875	8.76597	286.25	8.80671	96.5
8.0914	14656	8.7794	91	8.7794	170.25	8.7794	90.8125	8.76582	279.125	8.80656	115
8.09079	14410	8.77925	86.3125	8.77924	164.25	8.77925	83.375	8.76567	274.625	8.80641	119
8.09018	14790	8.7791	87.3125	8.77909	154.5	8.7791	68.4375	8.76551	276.625	8.80626	105
8.08957	15870	8.77894	91.0625	8.77894	143.625	8.77894	50.5	8.76536	283.625	8.8061	84
8.08895	16694	8.77879	92.375	8.77879	140.125	8.77879	37.75	8.76521	289.5	8.80595	68.5
8.08834	17770	8.77864	93.75	8.77863	148.875	8.77864	35.875	8.76505	288.125	8.8058	58.75
8.08773	17390	8.77848	101.75	8.77848	164.875	8.77848	41.8125	8.7649	279.312	8.80565	50
8.08712	18656	8.77833	113.188	8.77833	177.125	8.77833	46	8.76475	265.875	8.80549	39.75
8.08651	19620	8.77818	115.188	8.77817	178.375	8.77818	41.3125	8.7646	248	8.80534	29
8.0859	20504	8.77803	101.625	8.77802	171.5	8.77803	31.25	8.76444	223.875	8.80519	17.25
8.08529	22242	8.77787	82	8.77787	165.875	8.77787	26.25	8.76429	197.5	8.80503	6.25
8.08468	24556	8.77772	68.25	8.77772	171.875	8.77772	35.25	8.76414	180.625	8.80488	0.25
8.08406	28548	8.77757	60.8125	8.77756	191.875	8.77757	58	8.76399	180.625	8.80473	0
8.08345	32566	8.77742	53.25	8.77741	217.625	8.77742	85.3125	8.76383	192	8.80458	1.25
8.08284	36706	8.77726	45.5625	8.77726	236	8.77726	106.625	8.76368	201.5	8.80442	-0.25
8.08223	40916	8.77711	44.875	8.77711	239	8.77711	116.188	8.76353	202.875	8.80427	-6.5
8.08162	40896	8.77696	53.5625	8.77695	228.5	8.77696	115.312	8.76337	200.562	8.80412	-13
8.08101	39590	8.7768	65.125	8.7768	214.625	8.7768	108.062	8.76322	201.5	8.80397	-17.25
8.0804	35988	8.77665	72.3125	8.77665	207.5	8.77665	97.3125	8.76307	206.312	8.80381	-19.5
8.07979	30506	8.7765	74.125	8.77649	209.875	8.7765	85.6875	8.76292	212.062	8.80366	-21.5
8.07918	24858	8.77635	74.0625	8.77634	214.5	8.77635	76.9375	8.76276	218	8.80351	-25.5
8.07856	20298	8.77619	76.25	8.77619	211.625	8.77619	74.3125	8.76261	227.062	8.80335	-30
8.07795	16640	8.77604	82.25	8.77604	200.625	8.77604	75.8125	8.76246	240.438	8.8032	-31.5
8.07734	15260	8.77589	89.1875	8.77588	190.375	8.77589	75.4375	8.7623	254.375	8.80305	-27.25
8.07673	15836	8.77574	91.625	8.77573	187.5	8.77573	71.8125	8.76215	262.062	8.8029	-20.25
8.07612	17632	8.77558	87.8125	8.77558	187	8.77558	71.5625	8.762	259.25	8.80274	-17.5
8.07551	18418	8.77543	83.8125	8.77543	180.625	8.77543	82.0625	8.76185	248.938	8.80259	-21.25
8.0749	20200	8.77528	85.9375	8.77527	170.75	8.77528	100.812	8.76169	238.125	8.80244	-26.5
8.07429	22662	8.77512	92.375	8.77512	167.125	8.77512	117	8.76154	230.938	8.80229	-26.25
8.07367	26154	8.77497	96.5625	8.77497	170.5	8.77497	122.562	8.76139	225.5	8.80213	-19
8.07306	27338	8.77482	96.625	8.77481	172.5	8.77482	117.312	8.76124	218.75	8.80198	-11.5
8.07245	28202	8.77467	95.6875	8.77466	166.5	8.77467	105	8.76108	213.375	8.80183	-10
8.07184	28698	8.77451	93.625	8.77451	154.25	8.77451	88.125	8.76093	216.375	8.80167	-13.5
8.07123	30584	8.77436	87.4375	8.77436	138.375	8.77436	71.1875	8.76078	230.062	8.80152	-20.5
8.07062	33318	8.77421	79.875	8.7742	120.875	8.77421	62.6875	8.76062	248.5	8.80137	-29.25
8.07001	36952	8.77406	79.5	8.77405	109.5	8.77405	67.875	8.76047	263.312	8.80122	-43
8.0694	42932	8.7739	89.375	8.7739	113.125	8.7739	82.1875	8.76032	272.562	8.80106	-57.5
8.06878	48604	8.77375	102.125	8.77375	127.125	8.77375	96.0625	8.76017	281.125	8.80091	-64.25
8.06817	53040	8.7736	108.938	8.77359	135	8.7736	105.188	8.76001	293.312	8.80076	-53.5
8.06756	55156	8.77344	107.688	8.77344	130	8.77344	110.812	8.75986	308.875	8.8006	-27.75
8.06695	51654	8.77329	102.125	8.77329	125	8.77329	112.625	8.75971	324	8.80045	-2.25
8.06634	47146	8.77314	95.125	8.77313	132.125	8.77314	106.125	8.75956	335.312	8.8003	8.25
8.06573	39124	8.77299	88.5625	8.77298	143.125	8.77299	91.4375	8.7594	341.062	8.80015	2.75
8.06512	30616	8.77283	85.375	8.77283	143	8.77283	75	8.75925	343.625	8.79999	-7.5
8.06451	24170	8.77268	87.875	8.77268	132.875	8.77268	61.9375	8.7591	349.188	8.79984	-13.25
8.0639	18952	8.77253	95.9375	8.77252	125.375	8.77253	49.75	8.75894	362.938	8.79969	-16
8.06328	16434	8.77237	108.938	8.77237	123.875	8.77237	34.8125	8.75879	381.25	8.79954	-22.5
8.06267	16072	8.77222	123.688	8.77222	120.125	8.77222	20.1875	8.75864	393.5	8.79938	-36
8.06206	16410	8.77207	132.625	8.77206	111.25	8.77207	12.3125	8.75849	393.562	8.79923	-53
8.06145	18134	8.77192	131	8.77191	106.125	8.77192	13	8.75833	387.312	8.79908	-70.25
8.06084	19136	8.77176	125.875	8.77176	112.125	8.77176	19.3125	8.75818	387	8.79892	-82
8.06023	20894	8.77161	129.812	8.77161	125.125	8.77161	28.5625	8.75803	396.875	8.79877	-81.75
8.05962	23106	8.77146	143.375	8.77145	137.375	8.77146	39.5	8.75788	410.5	8.79862	-66.75
8.05901	25452	8.77131	151.312	8.7713	147.875	8.77131	48.625	8.75772	419.188	8.79847	-45.25
8.05839	26318	8.77115	142.562	8.77115	160.375	8.77115	53.375	8.75757	419.5	8.79831	-32.25
8.05778	27578	8.771	125.75	8.771	178	8.771	56.875	8.75742	411.562	8.79816	-33.5
8.05717	29690	8.77085	115.438	8.77084	200.875	8.77085	63.5625	8.75726	395.688	8.79801	-41.5
8.05656	33024	8.77069	111.25	8.77069	223.25	8.77069	71.1875	8.75711	371.688	8.79786	-45.75
8.05595	37318	8.77054	101.75	8.77054	234.375	8.77054	71.25	8.75696	341.938	8.7977	-43.75
8.05534	43306	8.77039	83.5	8.77038	225.875	8.77039	60.6875	8.75681	310.875	8.79755	-36.75
8.05473	49346	8.77024	65.3125	8.77023	200.875	8.77024	47.6875	8.75665	283.062	8.7974	-28.5
8.05412	54504	8.77008	56.0625	8.77008	171.75	8.77008	43.4375	8.7565	262.125	8.79724	-23.75
8.0535	58026	8.76993	56.9375	8.76993	146.875	8.76993	51.9375	8.75635	249.875	8.79709	-27
8.05289	59156	8.76978	65.3125	8.76977	127	8.76978	68.0625	8.7562	246.125	8.79694	-38.25
8.05228	57572	8.76963	77.6875	8.76962	112	8.76963	83.625	8.75604	248.125	8.79679	-51.75
8.05167	54826	8.76947	87.8125	8.76947	103.625	8.76947	92.3125	8.75589	252.062	8.79663	-58
8.05106	47588	8.76932	92.5	8.76932	100.375	8.76932	91.1875	8.75574	255.75	8.79648	-56
8.05045	41602	8.76917	99.3125	8.76916	98	8.76917	81.5	8.75558	260.312	8.79633	-50.75
8.04984	35182	8.76901	118.625	8.76901	98.375	8.76901	66.8125	8.75543	268.75	8.79618	-45.25
8.04923	31512	8.76886	144.375	8.76886	109	8.76886	50.75	8.75528	281.938	8.79602	-37.75
8.04861	27700	8.76871	153.25	8.7687	133.125	8.76871	37	8.75513	294.312	8.79587	-29.5
8.048	27038	8.76856	130.688	8.76855	161.125	8.76856	30.0625	8.75497	297.125	8.79572	-23
8.04739	30588	8.7684	89	8.7684	180	8.7684	33.4375	8.75482	287.875	8.79556	-18.25
8.04678	39220	8.76825	54.125	8.76825	185.75	8.76825	44.125	8.75467	274.75	8.79541	-11.5
8.04617	56396	8.7681	40.0625	8.76809	182.25	8.7681	52.75	8.75451	268.5	8.79526	0
8.04556	85566	8.76795	42.25	8.76794	170.75	8.76795	52.3125	8.75436	269.375	8.79511	9.25
8.04495	106470	8.76779	51	8.76779	150.875	8.76779	44.8125	8.75421	268.438	8.79495	9.75
8.04434	116234	8.76764	62.625	8.76764	126	8.76764	39.9375	8.75406	258.375	8.7948	5
8.04373	102044	8.76749	77.4375	8.76748	104.625	8.76749	45.125	8.7539	241.688	8.79465	6
8.04311	75742	8.76733	94.875	8.76733	93.75	8.76733	58.125	8.75375	226.375	8.7945	15.5
8.0425	69044	8.76718	111.5	8.76718	94.25	8.76718	68.8125	8.7536	218.875	8.79434	24.75
8.04189	76536	8.76703	121.938	8.76702	103.625	8.76703	68.375	8.75345	222.188	8.79419	27.25
8.04128	102732	8.76688	120.812	8.76687	117.625	8.76688	58.25	8.75329	235.062	8.79404	25.5
8.04067	157880	8.76672	109.438	8.76672	132	8.76672	46.875	8.75314	250	8.79388	32.5
8.04006	248794	8.76657	97.8125	8.76657	141.5	8.76657	38.75	8.75299	256.75	8.79373	51.5
8.03945	352806	8.76642	95.0625	8.76641	141.75	8.76642	30.625	8.75283	251.875	8.79358	75.75
8.03884	457268	8.76627	99.0625	8.76626	131.875	8.76626	20.5625	8.75268	241.062	8.79343	92.5
8.03822	524052	8.76611	98.125	8.76611	115.375	8.76611	16.4375	8.75253	232.125	8.79327	93.5
8.03761	572392	8.76596	85.125	8.76596	100	8.76596	26.8125	8.75238	227	8.79312	79.75
8.037	586242	8.76581	67.5	8.7658	95.125	8.76581	46.9375	8.75222	225	8.79297	55.5
8.03639	578292	8.76565	59.25	8.76565	104.625	8.76565	61.5	8.75207	226.75	8.79281	27.75
8.03578	535250	8.7655	66.5625	8.7655	124.25	8.7655	62.25	8.75192	231.25	8.79266	1.25
8.03517	471714	8.76535	83.1875	8.76534	143.25	8.76535	55.375	8.75177	232.938	8.79251	-21.75
8.03456	386242	8.7652	97.125	8.76519	150.75	8.7652	49.625	8.75161	228.688	8.79236	-39
8.03395	299824	8.76504	101	8.76504	141.375	8.76504	45.8125	8.75146	223.625	8.7922	-48.75
8.03333	211674	8.76489	96.3125	8.76489	119.375	8.76489	42.8125	8.75131	224.562	8.79205	-50.25
8.03272	140062	8.76474	89.375	8.76473	97.5	8.76474	44.4375	8.75115	227.125	8.7919	-42.75
8.03211	101310	8.76459	85.1875	8.76458	88.125	8.76458	53	8.751	219.5	8.79175	-31
8.0315	85088	8.76443	84.75	8.76443	94.5	8.76443	61.25	8.75085	200.375	8.79159	-19.5
8.03089	81382	8.76428	85.375	8.76427	108.625	8.76428	60.375	8.7507	182.438	8.79144	-11.25
8.03028	90422	8.76413	84.5625	8.76412	119.375	8.76413	51.875	8.75054	177.312	8.79129	-6.5
8.02967	112346	8.76397	83.375	8.76397	119.875	8.76397	46.3125	8.75039	180.875	8.79113	-3.75
8.02906	142244	8.76382	86	8.76382	111.5	8.76382	50.4375	8.75024	181.188	8.79098	-4
8.02845	158492	8.76367	95.3125	8.76366	101.75	8.76367	62.375	8.75009	174.375	8.79083	-9
8.02783	168938	8.76352	107.688	8.76351	97.5	8.76352	79.5625	8.74993	168.75	8.79068	-19.5
8.02722	165806	8.76336	116.25	8.76336	101.125	8.76336	102.062	8.74978	172.875	8.79052	-33
8.02661	201180	8.76321	119.375	8.76321	106.125	8.76321	125.25	8.74963	187.062	8.79037	-46.5
8.026	266592	8.76306	123	8.76305	104.375	8.76306	137.5	8.74947	203.812	8.79022	-61.75
8.02539	363198	8.7629	133	8.7629	92.625	8.7629	130.125	8.74932	214.938	8.79007	-79
8.02478	453154	8.76275	147.562	8.76275	76.625	8.76275	108.562	8.74917	217.25	8.78991	-94
8.02417	535344	8.7626	160.25	8.76259	63.25	8.7626	87.375	8.74902	214.25	8.78976	-99.25
8.02356	596470	8.76245	168.562	8.76244	55.5	8.76245	75.9375	8.74886	213.062	8.78961	-90.5
8.02294	606944	8.76229	173.812	8.76229	52.875	8.76229	73.1875	8.74871	216.812	8.78945	-72.25
8.02233	583898	8.76214	175.625	8.76214	56.5	8.76214	73.875	8.74856	220.938	8.7893	-54.75
8.02172	519560	8.76199	173.625	8.76198	67.875	8.76199	77.1875	8.74841	217.625	8.78915	-42
8.02111	422216	8.76184	172.438	8.76183	85.75	8.76184	85.1875	8.74825	206.125	8.789	-34.75
8.0205	307732	8.76168	177.625	8.76168	103.75	8.76168	96.5	8.7481	194.375	8.78884	-31.5
8.01989	217444	8.76153	186.125	8.76153	115.75	8.76153	105.438	8.74795	191.625	8.78869	-32.25
8.01928	137240	8.76138	186.812	8.76137	120.25	8.76138	106.438	8.74779	200.062	8.78854	-33.25
8.01867	94780	8.76122	175.375	8.76122	120.25	8.76122	99.125	8.74764	215.75	8.78839	-30.25
8.01805	71680	8.76107	162.438	8.76107	119.25	8.76107	88.125	8.74749	235	8.78823	-21.5
8.01744	61378	8.76092	160.25	8.76091	117.75	8.76092	79.5625	8.74734	257.312	8.78808	-14.75
8.01683	53382	8.76077	166.75	8.76076	118.25	8.76077	77.1875	8.74718	282.625	8.78793	-18.5
8.01622	51702	8.76061	171.125	8.76061	124.125	8.76061	78.5	8.74703	307.812	8.78777	-32.5
8.01561	50708	8.76046	167.562	8.76046	136.625	8.76046	76	8.74688	329.312	8.78762	-45
8.015	53200	8.76031	157.188	8.7603	148.875	8.76031	63.25	8.74673	345.5	8.78747	-46.75
8.01439	52558	8.76016	139.562	8.76015	151.125	8.76016	42.5625	8.74657	355.5	8.78732	-39.25
8.01378	53272	8.76	111.375	8.76	141.25	8.76	23.125	8.74642	356.125	8.78716	-31.5
8.01317	51206	8.75985	76.3125	8.75985	129.75	8.75985	10	8.74627	346.625	8.78701	-28.25
8.01255	49356	8.7597	47.125	8.75969	128.75	8.7597	0.125	8.74611	333.875	8.78686	-24.5
8.01194	46026	8.75954	34.3125	8.75954	141.25	8.75954	-9.125	8.74596	329.812	8.7867	-15.75
8.01133	42746	8.75939	37.25	8.75939	161	8.75939	-12.25	8.74581	339	8.78655	-4.25
8.01072	36810	8.75924	49.3125	8.75923	182.25	8.75924	-1.5625	8.74566	353.125	8.7864	3.5
8.01011	34372	8.75909	65.625	8.75908	200.75	8.75909	21.3125	8.7455	360.438	8.78625	3.5
8.0095	33304	8.75893	82.875	8.75893	209.25	8.75893	46.6875	8.74535	358.188	8.78609	0.75
8.00889	32504	8.75878	96.8125	8.75878	201.5	8.75878	67.0625	8.7452	351.75	8.78594	2
8.00828	30010	8.75863	103.812	8.75862	179.5	8.75863	80.875	8.74504	344.125	8.78579	11.25
8.00766	28450	8.75848	103.875	8.75847	153.75	8.75847	85.875	8.74489	332.938	8.78564	27.25
8.00705	26930	8.75832	99.75	8.75832	132.625	8.75832	77.6875	8.74474	316.688	8.78548	42
8.00644	25472	8.75817	93.0625	8.75817	116	8.75817	57.125	8.74459	299.188	8.78533	49.25
8.00583	24096	8.75802	84.875	8.75801	100.25	8.75802	32.6875	8.74443	283.938	8.78518	48.75
8.00522	24344	8.75786	78.8125	8.75786	85.25	8.75786	13.375	8.74428	270.375	8.78502	45.75
8.00461	23694	8.75771	80.875	8.75771	72.875	8.75771	4.4375	8.74413	257.5	8.78487	44.25
8.004	23616	8.75756	94	8.75755	63.125	8.75756	8.6875	8.74398	247.25	8.78472	42.25
8.00339	23644	8.75741	115.875	8.7574	55	8.75741	25.625	8.74382	242.5	8.78457	37
8.00277	27828	8.75725	142.562	8.75725	50.25	8.75725	45.875	8.74367	242.688	8.78441	30.75
8.00216	32490	8.7571	170.562	8.7571	52	8.7571	56.1875	8.74352	246.125	8.78426	27.75
8.00155	35266	8.75695	196.375	8.75694	60.5	8.75695	54.25	8.74336	254.875	8.78411	25.5
8.00094	36732	8.7568	214.875	8.75679	74.125	8.75679	52.875	8.74321	272.5	8.78396	18.75
8.00033	37814	8.75664	219.062	8.75664	89.875	8.75664	64.8125	8.74306	296.625	8.7838	10.25
7.99972	36802	8.75649	204.812	8.75648	102.75	8.75649	86.8125	8.74291	317.562	8.78365	10
7.99911	34736	8.75634	176.5	8.75633	106.75	8.75634	103.812	8.74275	325.875	8.7835	19
7.9985	31046	8.75618	147.438	8.75618	99.625	8.75618	105.562	8.7426	321.625	8.78334	23.5
7.99789	26068	8.75603	130.625	8.75603	86.625	8.75603	92.4375	8.74245	314.312	8.78319	8.75
7.99727	22402	8.75588	129.5	8.75587	74.375	8.75588	71.5625	8.7423	314.125	8.78304	-21.25
7.99666	20896	8.75573	137.875	8.75572	64.625	8.75573	51.6875	8.74214	323.812	8.78289	-50.25
7.99605	18150	8.75557	149.75	8.75557	54.75	8.75557	39.8125	8.74199	338.25	8.78273	-69.5
7.99544	18562	8.75542	164.812	8.75542	44.25	8.75542	37.0625	8.74184	350.75	8.78258	-85.25
7.99483	19534	8.75527	183.562	8.75526	37.375	8.75527	38.25	8.74168	356.562	8.78243	-104
7.99422	21038	8.75511	200.625	8.75511	37.75	8.75511	40.5	8.74153	353.75	8.78228	-117.25
7.99361	22474	8.75496	208.375	8.75496	44.25	8.75496	47.8125	8.74138	343.75	8.78212	-114
7.993	23704	8.75481	204.75	8.7548	54.75	8.75481	61.6875	8.74123	332.312	8.78197	-96
7.99238	23928	8.75466	194.75	8.75465	67.125	8.75466	74.4375	8.74107	325.75	8.78182	-76.75
7.99177	24344	8.7545	184.812	8.7545	77.75	8.7545	76.3125	8.74092	324.375	8.78166	-66
7.99116	24000	8.75435	178.25	8.75435	82.375	8.75435	68.5	8.74077	321.312	8.78151	-63.5
7.99055	23776	8.7542	175.875	8.75419	77.5	8.7542	59.5	8.74062	312.438	8.78136	-64.25
7.98994	23466	8.75405	177.938	8.75404	65.625	8.75405	52	8.74046	303.312	8.78121	-67
7.98933	24604	8.75389	182	8.75389	52.75	8.75389	42.0625	8.74031	304.312	8.78105	-69.75
7.98872	23986	8.75374	182.25	8.75374	44.875	8.75374	29.0625	8.74016	319.438	8.7809	-64.5
7.98811	22738	8.75359	173.688	8.75358	42.125	8.75359	19.0625	8.74	343.062	8.78075	-48
7.98749	21976	8.75343	156.5	8.75343	40.5	8.75343	15.3125	8.73985	367.625	8.7806	-23.25
7.98688	21148	8.75328	137.125	8.75328	39.25	8.75328	13.4375	8.7397	387.375	8.78044	0.75
7.98627	21744	8.75313	123.625	8.75312	42.875	8.75313	10.375	8.73955	399	8.78029	15.75
7.98566	24792	8.75298	119.938	8.75297	56.375	8.75298	10.125	8.73939	400.062	8.78014	18
7.98505	25326	8.75282	123.938	8.75282	77.5	8.75282	17.5	8.73924	391.812	8.77998	8.75
7.98444	25752	8.75267	130.625	8.75267	95.375	8.75267	30.75	8.73909	376.938	8.77983	-5
7.98383	25064	8.75252	138.438	8.75251	101.625	8.75252	45.1875	8.73894	357	8.77968	-15.25
7.98322	22838	8.75237	150.625	8.75236	98	8.75237	60	8.73878	336.312	8.77953	-17.25
7.9826	20430	8.75221	169.25	8.75221	93.75	8.75221	75.3125	8.73863	326.062	8.77937	-10.5
7.98199	19566	8.75206	188.438	8.75206	94.75	8.75206	85.3125	8.73848	337.438	8.77922	1.75
7.98138	19298	8.75191	196.5	8.7519	97.875	8.75191	79.75	8.73832	365.938	8.77907	17.5
7.98077	21932	8.75175	187	8.75175	98.25	8.75175	54.75	8.73817	391.688	8.77891	33.5
7.98016	27780	8.7516	166.938	8.7516	95.25	8.7516	20	8.73802	397.875	8.77876	45.25
7.97955	37138	8.75145	151.062	8.75144	95.125	8.75145	-10.1875	8.73787	387.375	8.77861	49.5
7.97894	46758	8.7513	147.625	8.75129	104.125	8.7513	-29.875	8.73771	375.562	8.77846	48
7.97833	54902	8.75114	152.625	8.75114	120.5	8.75114	-43	8.73756	373	8.7783	46.5
7.97772	57406	8.75099	155.438	8.75099	133.25	8.75099	-53	8.73741	378.438	8.77815	47
7.9771	56648	8.75084	149.562	8.75083	129.625	8.75084	-53.3125	8.73725	386.062	8.778	51.25
7.97649	54100	8.75069	136	8.75068	106.5	8.75069	-35.1875	8.7371	390.062	8.77785	58.25
7.97588	51476	8.75053	118.5	8.75053	72.75	8.75053	-0.375	8.73695	386.375	8.77769	68.5
7.97527	53802	8.75038	99.375	8.75037	41.375	8.75038	37.75	8.7368	374.688	8.77754	76.75
7.97466	65972	8.75023	81.3125	8.75022	20.75	8.75023	67	8.73664	358.812	8.77739	78.25
7.97405	89704	8.75007	68.3125	8.75007	13.125	8.75007	84	8.73649	344.312	8.77723	71.75
7.97344	119960	8.74992	62.1875	8.74992	17.875	8.74992	90.8125	8.73634	333.938	8.77708	63.25
7.97283	152334	8.74977	57.9375	8.74976	33.75	8.74977	90.4375	8.73619	329.625	8.77693	59
7.97221	169738	8.74962	47.6875	8.74961	56.375	8.74962	87.875	8.73603	332.875	8.77678	62.25
7.9716	174198	8.74946	30	8.74946	78.875	8.74946	89.6875	8.73588	340.438	8.77662	72
7.97099	158960	8.74931	15	8.74931	94.25	8.74931	96.625	8.73573	343.688	8.77647	85.25
7.97038	133594	8.74916	16.4375	8.74915	101.875	8.74916	101.125	8.73557	338.812	8.77632	95.25
7.96977	111886	8.74901	38.5	8.749	107.75	8.749	98.0625	8.73542	331.375	8.77617	94.75
7.96916	97332	8.74885	72.3125	8.74885	119.625	8.74885	91.3125	8.73527	326.938	8.77601	82.75
7.96855	100648	8.7487	102.75	8.74869	139.5	8.7487	86.75	8.73512	319.062	8.77586	64
7.96794	118190	8.74855	119.125	8.74854	159.125	8.74855	82.6875	8.73496	298.5	8.77571	44.75
7.96732	140236	8.74839	122.25	8.74839	167.75	8.74839	74.4375	8.73481	271.562	8.77555	23.75
7.96671	155998	8.74824	121.75	8.74824	164.625	8.74824	62.8125	8.73466	256.062	8.7754	4.5
7.9661	156118	8.74809	127	8.74808	159.25	8.74809	51.3125	8.73451	258.938	8.77525	-5.75
7.96549	149426	8.74794	138.375	8.74793	158.875	8.74794	38.0625	8.73435	266.812	8.7751	-1
7.96488	139504	8.74778	147.938	8.74778	160.75	8.74778	21	8.7342	265.5	8.77494	11
7.96427	132442	8.74763	149.125	8.74763	161.375	8.74763	7.125	8.73405	257	8.77479	21.25
7.96366	131950	8.74748	143.5	8.74747	167.75	8.74748	7.3125	8.73389	253.125	8.77464	28.5
7.96305	131580	8.74732	136.375	8.74732	190.125	8.74732	20.375	8.73374	257	8.77449	39.75
7.96244	127612	8.74717	130.125	8.74717	225.25	8.74717	30.875	8.73359	261.812	8.77433	58.25
7.96182	125796	8.74702	125.125	8.74701	254	8.74702	26.3125	8.73344	262.938	8.77418	74.75
7.96121	121848	8.74687	124.562	8.74686	259.25	8.74687	9.8125	8.73328	263.938	8.77403	79
7.9606	122154	8.74671	132.188	8.74671	243	8.74671	-7.4375	8.73313	271.312	8.77387	71
7.95999	122022	8.74656	145.688	8.74656	220.25	8.74656	-18.75	8.73298	288.25	8.77372	59.25
7.95938	121834	8.74641	158.938	8.7464	205.125	8.74641	-24.5625	8.73283	313.25	8.77357	54.25
7.95877	126676	8.74626	168.812	8.74625	203.75	8.74626	-26.6875	8.73267	340.188	8.77342	61.25
7.95816	139534	8.7461	175.25	8.7461	215.5	8.7461	-26.0625	8.73252	361.812	8.77326	76
7.95755	156708	8.74595	174.812	8.74595	233.375	8.74595	-21.9375	8.73237	374.5	8.77311	88.25
7.95693	182814	8.7458	162.312	8.74579	246.75	8.7458	-11.625	8.73221	380.938	8.77296	90.25
7.95632	198674	8.74564	141.938	8.74564	247.75	8.74564	6.125	8.73206	383.062	8.77281	85.25
7.95571	199672	8.74549	128.5	8.74549	239.75	8.74549	26.4375	8.73191	377	8.77265	81.75
7.9551	184684	8.74534	131.438	8.74533	230.875	8.74534	40.3125	8.73176	358.438	8.7725	84.25
7.95449	155088	8.74519	142.688	8.74518	223.75	8.74519	42.625	8.7316	332	8.77235	85
7.95388	126226	8.74503	148.688	8.74503	214	8.74503	35.75	8.73145	310	8.77219	78.5
7.95327	100120	8.74488	146.875	8.74488	199.25	8.74488	25.9375	8.7313	299.438	8.77204	67
7.95266	83676	8.74473	144	8.74472	185.625	8.74473	18.25	8.73115	296.625	8.77189	58.75
7.95204	74426	8.74458	142.625	8.74457	179.25	8.74458	14.25	8.73099	293.688	8.77174	51.75
7.95143	69250	8.74442	138.25	8.74442	178.625	8.74442	10.875	8.73084	287.938	8.77158	41
7.95082	64294	8.74427	129	8.74427	177.5	8.74427	3.4375	8.73069	281.375	8.77143	26.25
7.95021	61710	8.74412	119.375	8.74411	173.875	8.74412	-6.0625	8.73053	276.938	8.77128	14.75
7.9496	59786	8.74396	110.375	8.74396	171.75	8.74396	-6	8.73038	274.375	8.77112	9.25
7.94899	58278	8.74381	96.8125	8.74381	174.625	8.74381	11.5625	8.73023	271.5	8.77097	9.5
7.94838	56316	8.74366	78.125	8.74365	180.75	8.74366	36.75	8.73008	263.875	8.77082	11.25
7.94777	55480	8.74351	65.1875	8.7435	185.75	8.74351	51.4375	8.72992	247.625	8.77067	13.5
7.94716	53022	8.74335	69.4375	8.74335	188.5	8.74335	52.3125	8.72977	224.875	8.77051	15.25
7.94654	50254	8.7432	90.0625	8.7432	190.625	8.7432	54.6875	8.72962	205.438	8.77036	16.5
7.94593	48240	8.74305	115.875	8.74304	192.625	8.74305	70.8125	8.72947	200.5	8.77021	16.5
7.94532	49058	8.7429	137.5	8.74289	191.5	8.7429	94.25	8.72931	212.625	8.77006	15
7.94471	52616	8.74274	152.688	8.74274	183.875	8.74274	112.25	8.72916	234.188	8.7699	11.75
7.9441	55376	8.74259	161.625	8.74258	171.125	8.74259	121.25	8.72901	253.812	8.76975	7.25
7.94349	58620	8.74244	164.562	8.74243	160.5	8.74244	124.25	8.72885	265.5	8.7696	9
7.94288	59396	8.74228	164.062	8.74228	160.625	8.74228	120.688	8.7287	269.812	8.76944	20.5
7.94227	58968	8.74213	164.062	8.74213	173.25	8.74213	109.125	8.72855	270.125	8.76929	36
7.94165	57400	8.74198	166.188	8.74197	187.375	8.74198	95.5	8.7284	268.312	8.76914	44
7.94104	57054	8.74183	166.812	8.74182	187.875	8.74183	87.625	8.72824	264.812	8.76899	40.75
7.94043	56994	8.74167	161.5	8.74167	167.625	8.74167	86	8.72809	259.938	8.76883	31
7.93982	57510	8.74152	149.625	8.74152	135.875	8.74152	85.375	8.72794	253.938	8.76868	21
7.93921	57948	8.74137	134.75	8.74136	111.75	8.74137	83	8.72778	247.25	8.76853	14
7.9386	56726	8.74122	123.312	8.74121	106.75	8.74121	79.5625	8.72763	241.75	8.76838	14.75
7.93799	53174	8.74106	119.562	8.74106	118.375	8.74106	73.125	8.72748	241.875	8.76822	29
7.93738	49408	8.74091	122.688	8.7409	135.75	8.74091	62.125	8.72733	250.688	8.76807	52.5
7.93676	46628	8.74076	128.875	8.74075	152.625	8.74076	49.1875	8.72717	264.875	8.76792	70
7.93615	48770	8.7406	135.562	8.7406	167.5	8.7406	37.125	8.72702	274.938	8.76776	69.25
7.93554	55022	8.74045	142.375	8.74045	180	8.74045	25.375	8.72687	274	8.76761	50
7.93493	65888	8.7403	149.625	8.74029	188.625	8.7403	14.9375	8.72672	263.688	8.76746	26.25
7.93432	79038	8.74015	157.375	8.74014	193.25	8.74015	13.5	8.72656	251.688	8.76731	11.5
7.93371	91090	8.73999	166.938	8.73999	193.75	8.73999	24.75	8.72641	244.5	8.76715	7.25
7.9331	98286	8.73984	179.5	8.73984	187.625	8.73984	37.5625	8.72626	244.188	8.767	5.75
7.93249	97376	8.73969	190.5	8.73968	174.5	8.73969	38.375	8.7261	250.125	8.76685	3.25
7.93187	90652	8.73954	190.375	8.73953	160.625	8.73953	31.4375	8.72595	259.812	8.7667	2.75
7.93126	84580	8.73938	176.625	8.73938	156.375	8.73938	35.125	8.7258	269.5	8.76654	11.25
7.93065	86914	8.73923	161	8.73922	163.875	8.73923	54.25	8.72565	275.062	8.76639	28.75
7.93004	106898	8.73908	159.438	8.73907	173.25	8.73908	72.6875	8.72549	274.5	8.76624	44.5
7.92943	148368	8.73892	174.562	8.73892	172.625	8.73892	78.0625	8.72534	268.75	8.76608	47.25
7.92882	212528	8.73877	191	8.73877	161.25	8.73877	78.5	8.72519	262.312	8.76593	37
7.92821	288398	8.73862	190.812	8.73861	148	8.73862	87.875	8.72504	259.875	8.76578	25
7.9276	357510	8.73847	170.375	8.73846	140.25	8.73847	102.5	8.72488	263	8.76563	18
7.92699	394612	8.73831	141.438	8.73831	138.625	8.73831	107.5	8.72473	267.312	8.76547	16
7.92637	386240	8.73816	118.438	8.73816	139.125	8.73816	99.375	8.72458	266.125	8.76532	14.25
7.92576	335558	8.73801	107.938	8.738	136	8.73801	87	8.72442	260.188	8.76517	11.75
7.92515	260728	8.73785	106.625	8.73785	124.875	8.73785	75	8.72427	259.062	8.76502	10.75
7.92454	183786	8.7377	108.125	8.7377	109.875	8.7377	57.8125	8.72412	271.688	8.76486	12
7.92393	123750	8.73755	109.875	8.73754	101.875	8.73755	33.375	8.72397	295.625	8.76471	17.25
7.92332	88294	8.7374	113.625	8.73739	107.5	8.7374	11.3125	8.72381	317.625	8.76456	24.75
7.92271	71582	8.73724	119.312	8.73724	119.25	8.73724	1.5625	8.72366	324.875	8.7644	30.75
7.9221	64000	8.73709	122.312	8.73709	124.875	8.73709	4.375	8.72351	313	8.76425	29.5
7.92148	62028	8.73694	119.375	8.73693	123.875	8.73694	13.375	8.72336	286.375	8.7641	21
7.92087	65984	8.73679	113.875	8.73678	128.5	8.73679	22.6875	8.7232	254.812	8.76395	8.5
7.92026	76810	8.73663	112.688	8.73663	142.125	8.73663	26.375	8.72305	229.625	8.76379	-1.5
7.91965	90432	8.73648	118.188	8.73648	154.125	8.73648	16.9375	8.7229	216.75	8.76364	-8.25
7.91904	98994	8.73633	127.438	8.73632	155.375	8.73633	-5.375	8.72274	214.875	8.76349	-13.75
7.91843	98710	8.73617	137.25	8.73617	152.5	8.73617	-28.4375	8.72259	219.438	8.76333	-18.25
7.91782	92746	8.73602	147.75	8.73602	153.375	8.73602	-37.0625	8.72244	229.688	8.76318	-21.5
7.91721	84582	8.73587	159	8.73586	152.125	8.73587	-27.5625	8.72229	245.875	8.76303	-24.75
7.91659	83162	8.73572	168.375	8.73571	139.625	8.73572	-8.1875	8.72213	262.625	8.76288	-28.25
7.91598	97534	8.73556	174.188	8.73556	122.5	8.73556	13	8.72198	271	8.76272	-33
7.91537	133660	8.73541	177.938	8.73541	118	8.73541	33	8.72183	269.375	8.76257	-36
7.91476	195588	8.73526	181.562	8.73525	130	8.73526	48.0625	8.72168	265.188	8.76242	-37
7.91415	282304	8.73511	184.438	8.7351	142	8.73511	52.5	8.72152	264.375	8.76227	-36.5
7.91354	374222	8.73495	185.562	8.73495	138.25	8.73495	44.875	8.72137	265.312	8.76211	-35.75
7.91293	446470	8.7348	186.625	8.73479	120.125	8.7348	30.9375	8.72122	265.562	8.76196	-35.25
7.91232	478780	8.73465	191.25	8.73464	98.375	8.73465	17.5625	8.72106	269.5	8.76181	-35
7.91171	465142	8.73449	200.375	8.73449	79.875	8.73449	6.25	8.72091	279.938	8.76165	-38.5
7.91109	410590	8.73434	211	8.73434	68.5	8.73434	-5.0625	8.72076	290.562	8.7615	-50
7.91048	342778	8.73419	218.812	8.73418	69.875	8.73419	-18	8.72061	292.875	8.76135	-69.5
7.90987	275746	8.73404	220.062	8.73403	85.875	8.73404	-32	8.72045	288.938	8.7612	-90.25
7.90926	221074	8.73388	213.375	8.73388	109.375	8.73388	-44.5	8.7203	288.125	8.76104	-100
7.90865	179180	8.73373	201.812	8.73373	128.125	8.73373	-50.5625	8.72015	294.062	8.76089	-93.5
7.90804	144424	8.73358	191.625	8.73357	135.25	8.73358	-44.0625	8.71999	301.688	8.76074	-78.5
7.90743	115450	8.73343	186.812	8.73342	130.75	8.73342	-24.8125	8.71984	309.25	8.76059	-65
7.90682	92486	8.73327	183.812	8.73327	119.125	8.73327	-1.5	8.71969	321.75	8.76043	-53
7.9062	74972	8.73312	173.688	8.73311	107.5	8.73312	14	8.71954	340.688	8.76028	-37.25
7.90559	63560	8.73297	152.5	8.73296	103.75	8.73297	15.25	8.71938	358.625	8.76013	-20.25
7.90498	56186	8.73281	128.938	8.73281	111	8.73281	4.9375	8.71923	367.688	8.75997	-13
7.90437	53248	8.73266	117.562	8.73266	124.5	8.73266	-7.5	8.71908	370	8.75982	-18.75
7.90376	50022	8.73251	123.812	8.7325	136.25	8.73251	-12.8125	8.71893	372.375	8.75967	-30
7.90315	51472	8.73236	139.75	8.73235	142.875	8.73236	-7.8125	8.71877	377.25	8.75952	-38.25
7.90254	53280	8.7322	155.188	8.7322	143.75	8.7322	1.1875	8.71862	382.375	8.75936	-45
7.90193	57230	8.73205	171.062	8.73205	137.75	8.73205	5.8125	8.71847	387.562	8.75921	-52
7.90131	60462	8.7319	194.562	8.73189	124.625	8.7319	4.6875	8.71831	393.312	8.75906	-54.5
7.9007	64404	8.73175	224.125	8.73174	110.375	8.73174	3.125	8.71816	395.75	8.75891	-51.75
7.90009	69170	8.73159	245.875	8.73159	100.5	8.73159	4.5625	8.71801	390	8.75875	-50
7.89948	77982	8.73144	248.75	8.73143	94.875	8.73144	5.5625	8.71786	377.188	8.7586	-56.25
7.89887	92956	8.73129	236.875	8.73128	88.875	8.73129	2	8.7177	364.938	8.75845	-68.5
7.89826	115338	8.73113	221.375	8.73113	81.125	8.73113	-6.1875	8.71755	357.688	8.75829	-81
7.89765	139858	8.73098	206.25	8.73098	74.875	8.73098	-18.3125	8.7174	352	8.75814	-92.25
7.89704	163420	8.73083	188.375	8.73082	73.125	8.73083	-33.6875	8.71725	342.875	8.75799	-100.5
7.89643	174016	8.73068	168.25	8.73067	78.125	8.73068	-46.75	8.71709	331.062	8.75784	-104
7.89581	177894	8.73052	151	8.73052	92	8.73052	-47.6875	8.71694	320.938	8.75768	-102.75
7.8952	169366	8.73037	140.875	8.73037	112.25	8.73037	-35.25	8.71679	315.125	8.75753	-105.75
7.89459	154278	8.73022	138.562	8.73021	130.625	8.73022	-21.875	8.71663	312.125	8.75738	-119.75
7.89398	132198	8.73006	144.25	8.73006	139.125	8.73006	-19.625	8.71648	308.688	8.75723	-139.75
7.89337	108974	8.72991	155.812	8.72991	140.5	8.72991	-23.5	8.71633	300.812	8.75707	-155
7.89276	88268	8.72976	163.125	8.72975	143.25	8.72976	-18.375	8.71618	286.25	8.75692	-161.25
7.89215	77638	8.72961	154.75	8.7296	150.75	8.72961	1.1875	8.71602	268.625	8.75677	-159
7.89154	70704	8.72945	133	8.72945	158.875	8.72945	26.4375	8.71587	257.312	8.75661	-147
7.89092	66830	8.7293	114.375	8.7293	165.625	8.7293	48.25	8.71572	261.688	8.75646	-124.75
7.89031	62124	8.72915	112.125	8.72914	175.125	8.72915	64.8125	8.71557	282.812	8.75631	-101.25
7.8897	62206	8.729	124.688	8.72899	187.875	8.729	76.4375	8.71541	312.25	8.75616	-88.25
7.88909	65692	8.72884	143.5	8.72884	195.125	8.72884	80.5625	8.71526	338.312	8.756	-80.25
7.88848	76222	8.72869	164.812	8.72869	190.125	8.72869	75.0625	8.71511	352.75	8.75585	-64.75
7.88787	94280	8.72854	187.938	8.72853	179.125	8.72854	62.3125	8.71495	354.188	8.7557	-42.25
7.88726	125810	8.72838	207.625	8.72838	174.5	8.72838	45.6875	8.7148	348.812	8.75554	-27.75
7.88665	158508	8.72823	217.75	8.72823	179.5	8.72823	28.625	8.71465	346.688	8.75539	-30.75
7.88603	189734	8.72808	218.25	8.72807	184.875	8.72808	16.375	8.7145	354.25	8.75524	-46.25
7.88542	214216	8.72793	213.312	8.72792	182.375	8.72793	12.0625	8.71434	369.5	8.75509	-65
7.88481	241012	8.72777	204.375	8.72777	176.5	8.72777	12.6875	8.71419	383.125	8.75493	-84.25
7.8842	266514	8.72762	192.562	8.72762	177.125	8.72762	11.8125	8.71404	389	8.75478	-96.75
7.88359	287364	8.72747	182.125	8.72746	186.625	8.72747	9.25	8.71389	388.812	8.75463	-93.5
7.88298	274442	8.72732	176.75	8.72731	197.5	8.72732	8.5625	8.71373	387.312	8.75448	-72.5
7.88237	259556	8.72716	173.375	8.72716	201.5	8.72716	6.3125	8.71358	383.75	8.75432	-49.25
7.88176	271360	8.72701	166.688	8.727	197.125	8.72701	-5.5625	8.71343	372.562	8.75417	-39.25
7.88115	359630	8.72686	158.125	8.72685	185.375	8.72686	-26.125	8.71327	352.062	8.75402	-43.75
7.88053	561588	8.7267	153.5	8.7267	168.125	8.7267	-41	8.71312	329.75	8.75386	-54.5
7.87992	967940	8.72655	152.812	8.72655	149.625	8.72655	-38.3125	8.71297	315	8.75371	-67.75
7.87931	1550146	8.7264	149.125	8.72639	138.875	8.7264	-20.4375	8.71282	310.25	8.75356	-82.75
7.8787	1917978	8.72625	138.125	8.72624	140.625	8.72625	4.9375	8.71266	310.75	8.75341	-92.5
7.87809	1727112	8.72609	124.312	8.72609	148.5	8.72609	33.625	8.71251	311.75	8.75325	-91.75
7.87748	1184194	8.72594	115.188	8.72594	151.75	8.72594	61.1875	8.71236	312.375	8.7531	-82.75
7.87687	841162	8.72579	114.188	8.72578	149.625	8.72579	78.625	8.7122	314.938	8.75295	-74
7.87626	746884	8.72564	120.188	8.72563	150.25	8.72564	81.3125	8.71205	321.438	8.7528	-65.5
7.87564	827484	8.72548	129.562	8.72548	156.125	8.72548	76.75	8.7119	331.938	8.75264	-53.75
7.87503	1053138	8.72533	136.812	8.72532	158.75	8.72533	73.875	8.71175	343.438	8.75249	-39.5
7.87442	1437152	8.72518	139.375	8.72517	152	8.72518	71.5625	8.71159	349.688	8.75234	-30
7.87381	1906904	8.72502	140.875	8.72502	141.625	8.72502	64.125	8.71144	345.938	8.75218	-25.25
7.8732	2167434	8.72487	147.438	8.72487	135.25	8.72487	53.375	8.71129	331.812	8.75203	-17.75
7.87259	2004808	8.72472	158.875	8.72471	130.75	8.72472	45.875	8.71114	310.312	8.75188	-5.25
7.87198	1554078	8.72457	167.75	8.72456	122.625	8.72457	41	8.71098	284.188	8.75173	8.5
7.87137	1191672	8.72441	168.875	8.72441	114.375	8.72441	32.625	8.71083	256.75	8.75157	20.5
7.87075	1026694	8.72426	166.188	8.72426	113.375	8.72426	21.0625	8.71068	237.125	8.75142	32
7.87014	1030434	8.72411	167.375	8.7241	117.5	8.72411	13.6875	8.71052	235.312	8.75127	40.25
7.86953	1261930	8.72396	175.188	8.72395	117.25	8.72395	14.875	8.71037	251.562	8.75112	43.75
7.86892	1616950	8.7238	186.438	8.7238	109.75	8.7238	24.25	8.71022	271.812	8.75096	39.75
7.86831	1767748	8.72365	196.125	8.72364	102.625	8.72365	44	8.71007	281.938	8.75081	31.75
7.8677	1506916	8.7235	200.312	8.72349	100.125	8.7235	75.375	8.70991	282.438	8.75066	23
7.86709	1074548	8.72334	197.438	8.72334	96.5	8.72334	107.625	8.70976	284.75	8.7505	13.25
7.86648	797852	8.72319	189.312	8.72319	88.125	8.72319	121.812	8.70961	294.812	8.75035	2.75
7.86586	702320	8.72304	179.375	8.72303	81.375	8.72304	110.688	8.70946	306.75	8.7502	-5.25
7.86525	753890	8.72289	169.625	8.72288	82.75	8.72289	87.1875	8.7093	314.375	8.75005	-11.75
7.86464	946180	8.72273	159.312	8.72273	88.625	8.72273	67.875	8.70915	318.625	8.74989	-23.5
7.86403	1385512	8.72258	148.188	8.72258	88.5	8.72258	55.4375	8.709	322.938	8.74974	-45
7.86342	1981462	8.72243	137.5	8.72242	79.125	8.72243	45.1875	8.70884	325.062	8.74959	-71.25
7.86281	2291232	8.72228	128.188	8.72227	66.125	8.72227	39.6875	8.70869	320.938	8.74943	-91
7.8622	2050046	8.72212	120.062	8.72212	57.25	8.72212	46.5625	8.70854	312.188	8.74928	-98.5
7.86159	1560500	8.72197	114.125	8.72196	56.5	8.72197	63.375	8.70839	305.938	8.74913	-96.5
7.86098	1274004	8.72182	113.562	8.72181	63.875	8.72182	75.5625	8.70823	305.75	8.74898	-92
7.86036	1126182	8.72166	119.625	8.72166	73.75	8.72166	72.3125	8.70808	307.875	8.74882	-88.25
7.85975	1040170	8.72151	129.75	8.72151	78.375	8.72151	58.375	8.70793	306.875	8.74867	-78.75
7.85914	1002840	8.72136	140.062	8.72135	74	8.72136	46.8125	8.70778	300.75	8.74852	-55.5
7.85853	986034	8.72121	146.875	8.7212	67.75	8.72121	45.75	8.70762	291	8.74837	-21.5
7.85792	921532	8.72105	145.375	8.72105	71.375	8.72105	54.0625	8.70747	281.125	8.74821	11.75
7.85731	776644	8.7209	133.562	8.72089	87.5	8.7209	68.9375	8.70732	276.188	8.74806	31.25
7.8567	595420	8.72075	117.312	8.72074	105.625	8.72075	88.8125	8.70716	280.688	8.74791	34.5
7.85609	448874	8.72059	108.125	8.72059	110.25	8.72059	110.312	8.70701	294.688	8.74775	29.75
7.85547	350266	8.72044	112.5	8.72044	96.25	8.72044	127.062	8.70686	310.438	8.7476	25.75
7.85486	284790	8.72029	125.188	8.72028	73.875	8.72029	133.812	8.70671	317.438	8.74745	22.75
7.85425	230424	8.72014	137.25	8.72013	60.875	8.72014	131.5	8.70655	310.188	8.7473	20.25
7.85364	190618	8.71998	145.375	8.71998	67.5	8.71998	123.75	8.7064	292.062	8.74714	24.25
7.85303	163448	8.71983	151.062	8.71983	88.375	8.71983	111.875	8.70625	271.438	8.74699	38
7.85242	148196	8.71968	154	8.71967	109.625	8.71968	95.625	8.7061	253.062	8.74684	56.5
7.85181	134710	8.71953	153.688	8.71952	119.5	8.71953	78.5	8.70594	236	8.74669	68.25
7.8512	128628	8.71937	153.062	8.71937	116.375	8.71937	68.1875	8.70579	217.25	8.74653	68.75
7.85058	122772	8.71922	153.812	8.71921	107.75	8.71922	69.25	8.70564	198.875	8.74638	63.75
7.84997	124598	8.71907	151.875	8.71906	104.25	8.71907	76.9375	8.70548	187	8.74623	61.5
7.84936	127030	8.71891	142.562	8.71891	110	8.71891	83.25	8.70533	185	8.74607	62.5
7.84875	137476	8.71876	129.938	8.71876	119.5	8.71876	84.6875	8.70518	189.562	8.74592	62.75
7.84814	154272	8.71861	123.125	8.7186	122.625	8.71861	83.0625	8.70503	195	8.74577	56.5
7.84753	178806	8.71846	123.062	8.71845	116.25	8.71846	79.4375	8.70487	200.75	8.74562	44.25
7.84692	200850	8.7183	120.188	8.7183	108.375	8.7183	71.6875	8.70472	210.125	8.74546	24.5
7.84631	215338	8.71815	109.688	8.71815	105.25	8.71815	59.5625	8.70457	223.625	8.74531	-1.25
7.8457	213350	8.718	98.6875	8.71799	101	8.718	48.625	8.70442	236.375	8.74516	-26.75
7.84508	198336	8.71785	96.875	8.71784	86.75	8.71785	46.125	8.70426	244.062	8.74501	-41.75
7.84447	168152	8.71769	104.875	8.71769	70.125	8.71769	52.375	8.70411	248.812	8.74485	-41.5
7.84386	136090	8.71754	117.438	8.71753	67.875	8.71754	58.5625	8.70396	257.125	8.7447	-32.75
7.84325	106442	8.71739	131.438	8.71738	86.375	8.71739	56.0625	8.7038	271.375	8.74455	-28.25
7.84264	85868	8.71723	144.5	8.71723	112	8.71723	45.5625	8.70365	287.625	8.74439	-31.5
7.84203	73506	8.71708	151.062	8.71708	129.125	8.71708	35.6875	8.7035	300.562	8.74424	-37
7.84142	67764	8.71693	147.938	8.71692	134.625	8.71693	32	8.70335	309.188	8.74409	-40.5
7.84081	62390	8.71678	140.875	8.71677	133	8.71678	29.625	8.70319	317.062	8.74394	-42.25
7.84019	59802	8.71662	139	8.71662	125.875	8.71662	20.625	8.70304	327.438	8.74378	-42.75
7.83958	56586	8.71647	142.5	8.71647	111.375	8.71647	4.875	8.70289	340.25	8.74363	-36
7.83897	56434	8.71632	143	8.71631	91.75	8.71632	-9.3125	8.70273	352.438	8.74348	-18.75
7.83836	55740	8.71617	138.562	8.71616	72.625	8.71616	-13.375	8.70258	360.812	8.74333	2
7.83775	56918	8.71601	136.562	8.71601	58.625	8.71601	-5.4375	8.70243	364.562	8.74317	17
7.83714	60278	8.71586	142.562	8.71585	51.875	8.71586	12	8.70228	365.562	8.74302	22.25
7.83653	66218	8.71571	151.812	8.7157	54.25	8.71571	34.5	8.70212	366	8.74287	23.75
7.83592	72896	8.71555	156.75	8.71555	63.75	8.71555	55.625	8.70197	365.938	8.74271	25.5
7.8353	80824	8.7154	156.375	8.7154	76.25	8.7154	71	8.70182	364.188	8.74256	22.5
7.83469	87418	8.71525	154.312	8.71524	91.75	8.71525	81.3125	8.70167	360.875	8.74241	10.75
7.83408	93732	8.7151	150.938	8.71509	114.375	8.7151	90.3125	8.70151	358.875	8.74226	-7.25
7.83347	97176	8.71494	145.188	8.71494	141.75	8.71494	99.25	8.70136	360.625	8.7421	-22.75
7.83286	98118	8.71479	139.875	8.71479	160.75	8.71479	105.688	8.70121	365.375	8.74195	-28.25
7.83225	94874	8.71464	138.375	8.71463	162.25	8.71464	107.188	8.70105	368.562	8.7418	-24.5
7.83164	92962	8.71449	138.062	8.71448	152.875	8.71448	103.188	8.7009	367.312	8.74164	-15.5
7.83103	88624	8.71433	133.5	8.71433	146.5	8.71433	94.4375	8.70075	362.312	8.74149	-3.5
7.83042	85498	8.71418	125.188	8.71417	147.625	8.71418	84.75	8.7006	356.438	8.74134	8.5
7.8298	84192	8.71403	119.812	8.71402	150.375	8.71403	81.75	8.70044	350.625	8.74119	19
7.82919	91504	8.71387	120.188	8.71387	150	8.71387	89.75	8.70029	344.375	8.74103	25
7.82858	106570	8.71372	122	8.71372	149.875	8.71372	99.9375	8.70014	339	8.74088	26.75
[truncated: 57,136 more rows]

## Sheet: S6_Surface_Tension_Atom_Types
Class	Component	MW	# C	# H	H:C	pCH3	pCH2	pCH	pC	cyCH2	cyCH	alCH3	alCH2	alCH	ArCH	ArC	rjC
n-paraffin	n-pentane	72.1491	5	12	2.4	2	3	0	0	0	0	0	0	0	0	0	0
n-paraffin	n-hexane	86.1758	6	14	2.33333	2	4	0	0	0	0	0	0	0	0	0	0
n-paraffin	n-heptane	100.202	7	16	2.28571	2	5	0	0	0	0	0	0	0	0	0	0
n-paraffin	n-octane	114.229	8	18	2.25	2	6	0	0	0	0	0	0	0	0	0	0
n-paraffin	n-nonane	128.256	9	20	2.22222	2	7	0	0	0	0	0	0	0	0	0	0
n-paraffin	n-decane	142.282	10	22	2.2	2	8	0	0	0	0	0	0	0	0	0	0
n-paraffin	n-undecane	156.309	11	24	2.18182	2	9	0	0	0	0	0	0	0	0	0	0
n-paraffin	n-dodecane	170.336	12	26	2.16667	2	10	0	0	0	0	0	0	0	0	0	0
n-paraffin	n-tridecane	184.363	13	28	2.15385	2	11	0	0	0	0	0	0	0	0	0	0
n-paraffin	n-tetradecane	198.389	14	30	2.14286	2	12	0	0	0	0	0	0	0	0	0	0
n-paraffin	n-pentadecane	212.416	15	32	2.13333	2	13	0	0	0	0	0	0	0	0	0	0
n-paraffin	n-hexadecane	226.44	16	34	2.13	2	14	0	0	0	0	0	0	0	0	0	0
i-paraffin	2-methylpropane	58.1224	4	10	2.5	3	0	1	0	0	0	0	0	0	0	0	0
i-paraffin	2-methylbutane	72.1491	5	12	2.4	3	1	1	0	0	0	0	0	0	0	0	0
i-paraffin	iso-octane	114.229	8	18	2.25	5	1	1	1	0	0	0	0	0	0	0	0
i-paraffin	2,2-dimethylbutane	86.1758	6	14	2.33333	4	1	0	1	0	0	0	0	0	0	0	0
i-paraffin	2,3-dimethylbutane	86.1758	6	14	2.33333	4	0	2	0	0	0	0	0	0	0	0	0
i-paraffin	2,2,3-trimethylbutane	100.202	7	16	2.28571	5	0	1	1	0	0	0	0	0	0	0	0
i-paraffin	2-methylpentane	86.1758	6	14	2.33333	3	2	1	0	0	0	0	0	0	0	0	0
i-paraffin	3-methylpentane	86.1758	6	14	2.33333	3	2	1	0	0	0	0	0	0	0	0	0
i-paraffin	2,2-dimethylpentane	100.202	7	16	2.28571	4	2	0	1	0	0	0	0	0	0	0	0
i-paraffin	2,3-dimethylpentane	100.202	7	16	2.28571	4	1	2	0	0	0	0	0	0	0	0	0
i-paraffin	2,3,4-trimethylpentane	114.229	8	18	2.25	5	0	3	0	0	0	0	0	0	0	0	0
i-paraffin	2,3,3-trimethylpentane	114.229	8	18	2.25	5	1	1	1	0	0	0	0	0	0	0	0
i-paraffin	iso-cetane	226.443	16	34	2.125	9	3	1	3	0	0	0	0	0	0	0	0
i-paraffin	2,3-dimethyl-hexane	114.229	8	18	2.25	4	2	2	0	0	0	0	0	0	0	0	0
i-paraffin	2,4-dimethyl-hexane	114.229	8	18	2.25	4	2	2	0	0	0	0	0	0	0	0	0
i-paraffin	3,3-dimethyl-hexane	114.229	8	18	2.25	4	3	0	1	0	0	0	0	0	0	0	0
i-paraffin	3,4-dimethyl-hexane	114.229	8	18	2.25	4	2	2	0	0	0	0	0	0	0	0	0
i-paraffin	3-ethyl-hexane	114.229	8	18	2.25	3	4	1	0	0	0	0	0	0	0	0	0
i-paraffin	3-ethyl-2-methyl-pentane	114.229	8	18	2.25	4	2	2	0	0	0	0	0	0	0	0	0
i-paraffin	3-ethyl-3-methyl-pentane	114.229	8	18	2.25	4	3	0	1	0	0	0	0	0	0	0	0
i-paraffin	2-methyl-heptane	114.229	8	18	2.25	3	4	1	0	0	0	0	0	0	0	0	0
aromatic	benzene	78.113	6	6	1	0	0	0	0	0	0	0	0	0	6	0	0
aromatic	toluene	92.1397	7	8	1.14286	0	0	0	0	0	0	1	0	0	5	1	0
aromatic	o-Xylene	106.166	8	10	1.25	0	0	0	0	0	0	2	0	0	4	2	0
aromatic	m-Xylene	106.166	8	10	1.25	0	0	0	0	0	0	2	0	0	4	2	0
aromatic	p-Xylene	106.166	8	10	1.25	0	0	0	0	0	0	2	0	0	4	2	0
aromatic	ethylbenzene	106.166	8	10	1.25	1	0	0	0	0	0	0	1	0	5	1	0
aromatic	butylbenzene	134.22	10	14	1.4	1	2	0	0	0	0	0	1	0	5	1	0
aromatic	(1-methylethyl)-benzene	120.193	9	12	1.33333	2	0	0	0	0	0	0	0	1	5	1	0
aromatic	propylbenzene	120.193	9	12	1.33333	1	1	0	0	0	0	0	1	0	5	1	0
aromatic	1,2,3-trimethyl-benzene	120.193	9	12	1.33333	0	0	0	0	0	0	3	0	0	3	3	0
aromatic	1,2,4-trimethyl-benzene	120.193	9	12	1.33333	0	0	0	0	0	0	3	0	0	3	3	0
aromatic	1,3,5-trimethyl-benzene	120.193	9	12	1.33333	0	0	0	0	0	0	3	0	0	3	3	0
aromatic	naphthalene	128.173	10	8	0.8	0	0	0	0	0	0	0	0	0	8	0	2
aromatic	1-methyl-naphthalene	142.199	11	10	0.909091	0	0	0	0	0	0	1	0	0	7	1	2
cycloparaffin	cyclohexane	84.1601	6	12	2	0	0	0	0	6	0	0	0	0	0	0	0
cycloparaffin	methylcyclopentane	84.1601	6	12	2	1	0	0	0	4	1	0	0	0	0	0	0
cycloparaffin	methylcyclohexane	98.1868	7	14	2	1	0	0	0	5	1	0	0	0	0	0	0
cycloparaffin	ethyl-cyclopentane	98.1868	7	14	2	1	1	0	0	4	1	0	0	0	0	0	0
cycloparaffin	ethyl-cyclohexane	112.213	8	16	2	1	1	0	0	5	1	0	0	0	0	0	0
cycloparaffin	butyl-cyclopentane	126.24	9	18	2	1	3	0	0	4	1	0	0	0	0	0	0
cycloparaffin	propyl-cyclohexane	126.24	9	18	2	1	2	0	0	5	1	0	0	0	0	0	0
cycloparaffin	butyl-cyclohexane	140.267	10	20	2	1	3	0	0	5	1	0	0	0	0	0	0
cycloparaffin	cyclopentane	70.1334	5	10	2	0	0	0	0	5	0	0	0	0	0	0	0
i-paraffin	2,5-dimethylhexane	114.229	8	18	2.25	4	2	2	0	0	0	0	0	0	0	0	0

## Sheet: S6_Density_Atom_Types
Class	Component	MW	# C	# H	H:C	pCH3	pCH2	pCH	pC	cyCH2	cyCH	alCH3	alCH2	alCH	ArCH	ArC	rjC
n-paraffin	n-pentane	72.1491	5	12	2.4	2	3	0	0	0	0	0	0	0	0	0	0
n-paraffin	n-hexane	86.1758	6	14	2.33333	2	4	0	0	0	0	0	0	0	0	0	0
n-paraffin	n-heptane	100.202	7	16	2.28571	2	5	0	0	0	0	0	0	0	0	0	0
n-paraffin	n-octane	114.229	8	18	2.25	2	6	0	0	0	0	0	0	0	0	0	0
n-paraffin	n-nonane	128.256	9	20	2.22222	2	7	0	0	0	0	0	0	0	0	0	0
n-paraffin	n-decane	142.282	10	22	2.2	2	8	0	0	0	0	0	0	0	0	0	0
n-paraffin	n-undecane	156.309	11	24	2.18182	2	9	0	0	0	0	0	0	0	0	0	0
n-paraffin	n-dodecane	170.336	12	26	2.16667	2	10	0	0	0	0	0	0	0	0	0	0
n-paraffin	n-tridecane	184.363	13	28	2.15385	2	11	0	0	0	0	0	0	0	0	0	0
n-paraffin	n-tetradecane	198.389	14	30	2.14286	2	12	0	0	0	0	0	0	0	0	0	0
n-paraffin	n-pentadecane	212.416	15	32	2.13333	2	13	0	0	0	0	0	0	0	0	0	0
n-paraffin	n-hexadecane	226.44	16	34	2.13	2	14	0	0	0	0	0	0	0	0	0	0
i-paraffin	2-methylpropane	58.1224	4	10	2.5	3	0	1	0	0	0	0	0	0	0	0	0
i-paraffin	2-methylbutane	72.1491	5	12	2.4	3	1	1	0	0	0	0	0	0	0	0	0
i-paraffin	2,2-dimethylpropane	72.1491	5	12	2.4	4	0	0	1	0	0	0	0	0	0	0	0
i-paraffin	iso-octane	114.229	8	18	2.25	5	1	1	1	0	0	0	0	0	0	0	0
i-paraffin	2,2-dimethylbutane	86.1758	6	14	2.33333	4	1	0	1	0	0	0	0	0	0	0	0
i-paraffin	2,3-dimethylbutane	86.1758	6	14	2.33333	4	0	2	0	0	0	0	0	0	0	0	0
i-paraffin	2-methylpentane	86.1758	6	14	2.33333	3	2	1	0	0	0	0	0	0	0	0	0
i-paraffin	3-methylpentane	86.1758	6	14	2.33333	3	2	1	0	0	0	0	0	0	0	0	0
i-paraffin	2,2-dimethylpentane	100.202	7	16	2.28571	4	2	0	1	0	0	0	0	0	0	0	0
i-paraffin	2,3-dimethylpentane	100.202	7	16	2.28571	4	1	2	0	0	0	0	0	0	0	0	0
i-paraffin	iso-cetane	226.443	16	34	2.125	9	3	1	3	0	0	0	0	0	0	0	0
i-paraffin	2-methylhexane	100.202	7	16	2.28571	3	3	1	0	0	0	0	0	0	0	0	0
i-paraffin	3-methylhexane	100.202	7	16	2.28571	3	3	1	0	0	0	0	0	0	0	0	0
i-paraffin	2,3-dimethyl-hexane	114.229	8	18	2.25	4	2	2	0	0	0	0	0	0	0	0	0
i-paraffin	2,4-dimethyl-hexane	114.229	8	18	2.25	4	2	2	0	0	0	0	0	0	0	0	0
i-paraffin	3,3-dimethyl-hexane	114.229	8	18	2.25	4	3	0	1	0	0	0	0	0	0	0	0
i-paraffin	3,4-dimethyl-hexane	114.229	8	18	2.25	4	2	2	0	0	0	0	0	0	0	0	0
i-paraffin	3-ethyl-hexane	114.229	8	18	2.25	3	4	1	0	0	0	0	0	0	0	0	0
i-paraffin	3-ethyl-2-methyl-pentane	114.229	8	18	2.25	4	2	2	0	0	0	0	0	0	0	0	0
i-paraffin	3-ethyl-3-methyl-pentane	114.229	8	18	2.25	4	3	0	1	0	0	0	0	0	0	0	0
i-paraffin	3-ethylheptane	128.256	9	20	2.22222	3	5	1	0	0	0	0	0	0	0	0	0
i-paraffin	2-methyl-heptane	114.229	8	18	2.25	3	4	1	0	0	0	0	0	0	0	0	0
aromatic	benzene	78.113	6	6	1	0	0	0	0	0	0	0	0	0	6	0	0
aromatic	toluene	92.1397	7	8	1.14286	0	0	0	0	0	0	1	0	0	5	1	0
aromatic	o-Xylene	106.166	8	10	1.25	0	0	0	0	0	0	2	0	0	4	2	0
aromatic	m-Xylene	106.166	8	10	1.25	0	0	0	0	0	0	2	0	0	4	2	0
aromatic	p-Xylene	106.166	8	10	1.25	0	0	0	0	0	0	2	0	0	4	2	0
aromatic	ethylbenzene	106.166	8	10	1.25	1	0	0	0	0	0	0	1	0	5	1	0
aromatic	(1-methylethyl)-benzene	120.193	9	12	1.33333	2	0	0	0	0	0	0	0	1	5	1	0
aromatic	propylbenzene	120.193	9	12	1.33333	1	1	0	0	0	0	0	1	0	5	1	0
aromatic	1,2,3-trimethyl-benzene	120.193	9	12	1.33333	0	0	0	0	0	0	3	0	0	3	3	0
aromatic	1,2,4-trimethyl-benzene	120.193	9	12	1.33333	0	0	0	0	0	0	3	0	0	3	3	0
aromatic	1,3,5-trimethyl-benzene	120.193	9	12	1.33333	0	0	0	0	0	0	3	0	0	3	3	0
aromatic	naphthalene	128.173	10	8	0.8	0	0	0	0	0	0	0	0	0	8	0	2
aromatic	2-methyl-naphthalene	142.199	11	10	0.909091	0	0	0	0	0	0	1	0	0	7	1	2
cycloparaffin	cyclohexane	84.1601	6	12	2	0	0	0	0	6	0	0	0	0	0	0	0
cycloparaffin	cyclopentane	70.1334	5	10	2	0	0	0	0	5	0	0	0	0	0	0	0
cycloparaffin	methylcyclopentane	84.1601	6	12	2	1	0	0	0	4	1	0	0	0	0	0	0
cycloparaffin	methylcyclohexane	98.1868	7	14	2	1	0	0	0	5	1	0	0	0	0	0	0
cycloparaffin	cycloheptane	98.1868	7	14	2	0	0	0	0	7	0	0	0	0	0	0	0
cycloparaffin	ethyl-cyclohexane	112.213	8	16	2	1	1	0	0	5	1	0	0	0	0	0	0
cycloparaffin	ethyl-cyclopentane	98.1868	7	14	2	1	1	0	0	4	1	0	0	0	0	0	0
cycloparaffin	propyl-cyclohexane	126.24	9	18	2	1	2	0	0	5	1	0	0	0	0	0	0

## Sheet: S7_Training_Data_Statistics
Surface Tension							Density
Descriptor	Minimum	Mean	Maximum	Standard Deviation			Descriptor	Minimum	Mean	Maximum	Standard Deviation
Temperature	263.15	311.361	363.15	21.3478			Temperature	263.55	310.367	363.15	20.5329
pCH3	0	0.207535	0.714286	0.204148			pCH3	0	0.218492	0.75	0.193252
pCH2	0	0.222919	0.833333	0.282963			pCH2	0	0.334914	0.875	0.318214
pCH	0	0.0315858	0.375	0.0688953			pCH	0	0.0334999	0.25	0.0588216
pC	0	0.0153907	0.142857	0.0357427			pC	0	0.0153549	0.125	0.03313
cyCH2	0	0.166378	1	0.314934			cyCH2	0	0.212649	1	0.341932
cyCH	0	0.0077101	0.166667	0.0318604			cyCH	0	0.00768793	0.142857	0.0297388
alCH3	0	0.0371942	0.333333	0.0865261			alCH3	0	0.0134388	0.25	0.0473317
alCH2	0	0.00579242	0.125	0.0258281			alCH2	0	0.00189727	0.125	0.0146261
alCH	0	0.00249785	0.111111	0.0164776			alCH	0	0.000419287	0.111111	0.00681518
ArCH	0	0.254538	1	0.340054			ArCH	0	0.145192	1	0.298384
ArC	0	0.0454845	0.333333	0.0882			ArC	0	0.0157554	0.25	0.0493635
rjC	0	0.00297393	0.2	0.0231323			rjC	0	0.000699828	0.2	0.0113839
Surface Tension	8.08472	21.9801	40.78	4.6729			Density	527.258	735.502	993.41	66.8338
